# Supplementary material for: Multiple Wheat Genomes Reveal Novel Gli-2 Sublocus Location and Variation of Celiac Disease Epitopes in Duplicated α-Gliadin Genes
Source: Front Plant Sci. 2021 Sep 3;12:715985. doi: 10.3389/fpls.2021.715985 (PMC8446623; doi:10.3389/fpls.2021.715985)
Supplement: Supplementary Table 1 — Gene copy name, chromosome with start and stop position, gene annotation (if available) from Walkowiak et al. (2020), and number of amino acids (if full length) information for all copies identified within the 11 accessions. [file Table_1.xlsx]

## Sheet: Sheet1
Supplementary Table 1. Gene copy name, chromosome with start and stop position, gene annotation (if available) from Walkowiak et al. (2020), and number of amino acids (if full length) information for all copies identified within the 11 accessions. For CDC Landmark, Oxford Nanopore Technologies (ONT) long-read data were available for validation of gene models. Upon realignment of long read data, t…
Accessions	Gliadin copy	Chr.	Pysical positions		Gene annotation	Trasnlation (No. of a.a.)	ONT mean coverage
			start codon	stop codon
ArinaLrFor	A_Arina_1	6A	25514490	25515428	(TraesARI6A01G050200)	disrupt	NA
ArinaLrFor	A_Arina_2	6A	25745283	25746173	TraesARI6A01G050400	296	NA
ArinaLrFor	A_Arina_3	6A	26055109	26055987	TraesARI6A01G050500	292	NA
ArinaLrFor	A_Arina_4	6A	26077281	26078132		disrupt	NA
ArinaLrFor	A_Arina_5	6A	26511336	26512184		disrupt	NA
ArinaLrFor	A_Arina_6	6A	26608961	26609806		disrupt	NA
ArinaLrFor	A_Arina_7	6A	26626981	26627832	(TraesARI6A01G051100)	disrupt	NA
ArinaLrFor	A_Arina_8	6A	26667165	26668016	TraesARI6A01G051200	disrupt	NA
ArinaLrFor	A_Arina_9	6A	26713368	26714195		disrupt	NA
ArinaLrFor	A_Arina_10	6A	26789148	26789992	(TraesARI6A01G051300)	disrupt	NA
ArinaLrFor	A_Arina_11	6A	26797636	26798480	(TraesARI6A01G051300)	disrupt	NA
ArinaLrFor	A_Arina_12	6A	26833433	26834278		disrupt	NA
ArinaLrFor	A_Arina_13	6A	26869342	26870187		disrupt	NA
ArinaLrFor	A_Arina_14	6A	26908850	26909715		disrupt	NA
ArinaLrFor	A_Arina_15	6A	26966636	26967490	TraesARI6A01G051400	284	NA
ArinaLrFor	A_Arina_16	6A	27032913	27033779	TraesARI6A01G051500	288	NA
ArinaLrFor	A_Arina_17	6A	27084487	27085346		disrupt	NA
ArinaLrFor	A_Arina_18	6A	27136063	27136926	TraesARI6A01G051600	287	NA
ArinaLrFor	A_Arina_19	6A	27192434	27193294	TraesARI6A01G051700	286	NA
ArinaLrFor	A_Arina_20	6A	27240490	27241376		disrupt	NA
ArinaLrFor	A_Arina_21	6A	27294531	27295391	TraesARI6A01G051800	286	NA
ArinaLrFor	A_Arina_22	6A	27342864	27343733	TraesARI6A01G051900	289	NA
ArinaLrFor	A_Arina_23	6A	27400169	27401026		disrupt	NA
ArinaLrFor	A_Arina_24	6A	27461288	27462163	TraesARI6A01G052000	291	NA
ArinaLrFor	A_Arina_25	6A	27481864	27482730	(TraesARI6A01G052100)	288	NA
ArinaLrFor	A_Arina_26	6A	27539533	27540411	TraesARI6A01G052200	292	NA
ArinaLrFor	A_Arina_27	6A	27592810	27593709	(TraesARI6A01G052300)	299	NA
ArinaLrFor	A_Arina_28	6A	27634781	27635683	TraesARI6A01G052400	300	NA
ArinaLrFor	A_Arina_29	6A	27683761	27684621	TraesARI6A01G052500	286	NA
ArinaLrFor	A_Arina_30	6A	27732692	27733549	(TraesARI6A01G052600)	disrupt	NA
ArinaLrFor	B_Arina_1	6B	44497412	44498350	(TraesARI6B01G074500)	disrupt	NA
ArinaLrFor	B_Arina_2	6B	44528963	44529931	TraesARI6B01G074600	322	NA
ArinaLrFor	B_Arina_3	6B	44577042	44578001	TraesARI6B01G074800	319	NA
ArinaLrFor	B_Arina_4	6B	44805313	44806207	TraesARI6B01G075200	297	NA
ArinaLrFor	B_Arina_5	6B	44810608	44811501	(TraesARI6B01G075300)	297	NA
ArinaLrFor	B_Arina_6	6B	45055263	45056186	TraesARI6B01G075400	disrupt	NA
ArinaLrFor	B_Arina_7	6B	62972983	62973918	TraesARI6B01G098100	311	NA
ArinaLrFor	B_Arina_8	6B	62977003	62977857	TraesARI6B01G098200	disrupt	NA
ArinaLrFor	D_Arina_1	6D	28060046	28060911	TraesARI6D01G063100	disrupt	NA
ArinaLrFor	D_Arina_2	6D	28120164	28121039	TraesARI6D01G063300	291	NA
ArinaLrFor	D_Arina_3	6D	28155373	28156278	TraesARI6D01G063400	disrupt	NA
ArinaLrFor	D_Arina_4	6D	28179329	28180219	(TraesARI6D01G063500)	296	NA
ArinaLrFor	D_Arina_5	6D	28198628	28199482		disrupt	NA
ArinaLrFor	D_Arina_6	6D	28223364	28224236	TraesARI6D01G063600	290	NA
ArinaLrFor	D_Arina_7	6D	28254929	28255789	TraesARI6D01G063700	286	NA
ArinaLrFor	D_Arina_8	6D	28279844	28280695	(TraesARI6D01G063800)	disrupt	NA
ArinaLrFor	D_Arina_9	6D	28502558	28503406	TraesARI6D01G064000	283	NA
CDC Landmark	A_Landmark_1	6A	25790236	25791132	TraesLDM6A01G049000	298	29.6897
CDC Landmark	A_Landmark_2	6A	25929039	25929923	TraesLDM6A01G049200	294	24.4819
CDC Landmark	A_Landmark_3	6A	25967394	25968353	TraesLDM6A01G049300	319	28.999
CDC Landmark	A_Landmark_4	6A	26115765	26116629	TraesLDM6A01G049500	disrupt	24.4954
CDC Landmark	A_Landmark_5	6A	26152391	26153240	TraesLDM6A01G049600	282	25.0377
CDC Landmark	A_Landmark_6	6A	26252395	26253318	TraesLDM6A01G049700	307	18.546
CDC Landmark	A_Landmark_7	6A	26362132	26362986	TraesLDM6A01G049800	284	29.4637
CDC Landmark	A_Landmark_8	6A	26456337	26457209	TraesLDM6A01G049900	disrupt	36.242
CDC Landmark	A_Landmark_9	6A	33036315	33037175	TraesLDM6A01G062100	286	26.6535
CDC Landmark	A_Landmark_10	6A	33089386	33090273	TraesLDM6A01G062200	295	42.8377
CDC Landmark	A_Landmark_11	6A	33145169	33146008	TraesLDM6A01G062300	279	24.9762
CDC Landmark	ADH1_A_Landmark	6A	494447439	494450747		NA	28.6339
CDC Landmark	B_Landmark_1	6B	43382295	43383209	(TraesLDM6B01G074500)	disrupt	10.00*
CDC Landmark	B_Landmark_2	6B	43432851	43433729	TraesLDM6B01G074600	disrupt	40.5547
CDC Landmark	B_Landmark_3	6B	43470912	43471934	TraesLDM6B01G074700	340	26.3209
CDC Landmark	B_Landmark_4	6B	43517182	43518138	(TraesLDM6B01G075000)	disrupt	21.0303
CDC Landmark	B_Landmark_5	6B	43533132	43534088	(TraesLDM6B01G075100)	disrupt	44.7322
CDC Landmark	B_Landmark_6	6B	43545595	43546536	TraesLDM6B01G075200	313	22.2147
CDC Landmark	B_Landmark_7	6B	43555747	43556694	TraesLDM6B01G075400	315	2.99*
CDC Landmark	B_Landmark_8	6B	43566239	43567186	TraesLDM6B01G075500	disrupt	19.8258
CDC Landmark	B_Landmark_9	6B	49494827	49495696	(TraesLDM6B01G083500)	289	56.04**
CDC Landmark	B_Landmark_10	6B	49505217	49506110	(TraesLDM6B01G083500)	297	85.02**
CDC Landmark	B_Landmark_11	6B	49515626	49516513	TraesLDM6B01G083700	295	40.3416
CDC Landmark	B_Landmark_12	6B	49706950	49707840	(TraesLDM6B01G084000)	disrupt	38.3135
CDC Landmark	B_Landmark_13	6B	63162556	63163491	TraesLDM6B01G098900	311	18.5882
CDC Landmark	B_Landmark_14	6B	63166576	63167428	TraesLDM6B01G099000	disrupt	20.0423
CDC Landmark	ADH1_B_Landmark	6B	118012213	118015246		NA	28.1744
CDC Landmark	D_Landmark_1	6D	27063419	27064281	(TraesLDM6D01G061600)	disrupt	25.1566
CDC Landmark	D_Landmark_2	6D	27122817	27123692	TraesLDM6D01G061800	291	38.1097
CDC Landmark	D_Landmark_3	6D	27161580	27162479	(TraesLDM6D01G061900)	disrupt	9.44*
CDC Landmark	D_Landmark_4	6D	27202249	27203142	TraesLDM6D01G062000	297	90.92**
CDC Landmark	D_Landmark_5	6D	27228656	27229507	TraesLDM6D01G062100	disrupt	19.8625
CDC Landmark	D_Landmark_6	6D	27253023	27253904	TraesLDM6D01G062200	293	42.0431
CDC Landmark	D_Landmark_7	6D	27282872	27283732	TraesLDM6D01G062300	286	11.84*
CDC Landmark	D_Landmark_8	6D	27307681	27308529	(TraesLDM6D01G062400)	disrupt	24.7936
CDC Landmark	D_Landmark_9	6D	27525995	27526831	TraesLDM6D01G062600	278	22.7512
CDC Landmark	ADH1_D_Landmark	6D	82716344	82719225		NA	35.9622
CDC Stanley	A_Stanley_1	6A	26101190	26102086	TraesSTA6A01G050000	298	NA
CDC Stanley	A_Stanley_2	6A	26241527	26242411	TraesSTA6A01G050100	294	NA
CDC Stanley	A_Stanley_3	6A	26280255	26281214	TraesSTA6A01G050200	319	NA
CDC Stanley	A_Stanley_4	6A	26426937	26427801	TraesSTA6A01G050400	disrupt	NA
CDC Stanley	A_Stanley_5	6A	26463313	26464162	TraesSTA6A01G050500	282	NA
CDC Stanley	A_Stanley_6	6A	26572721	26573644	TraesSTA6A01G050600	307	NA
CDC Stanley	A_Stanley_7	6A	26683350	26684204	TraesSTA6A01G050700	284	NA
CDC Stanley	A_Stanley_8	6A	26777440	26778312	TraesSTA6A01G050800	disrupt	NA
CDC Stanley	A_Stanley_9	6A	26841813	26842673	TraesSTA6A01G050900	286	NA
CDC Stanley	A_Stanley_10	6A	26895102	26895989	TraesSTA6A01G051000	295	NA
CDC Stanley	A_Stanley_11	6A	26949777	26950616	TraesSTA6A01G051100	279	NA
CDC Stanley	B_Stanley_1	6B	45327857	45328756	TraesSTA6B01G071500	disrupt	NA
CDC Stanley	B_Stanley_2	6B	45379286	45380167	(TraesSTA6B01G071600)	disrupt	NA
CDC Stanley	B_Stanley_3	6B	45417564	45418574	TraesSTA6B01G071700	336	NA
CDC Stanley	B_Stanley_4	6B	45463446	45464402	(TraesSTA6B01G072000)	disrupt	NA
CDC Stanley	B_Stanley_5	6B	45475204	45476145	TraesSTA6B01G072100	313	NA
CDC Stanley	B_Stanley_6	6B	45486848	45487783	TraesSTA6B01G072200	311	NA
CDC Stanley	B_Stanley_7	6B	45498128	45499075	(TraesSTA6B01G072300)	disrupt	NA
CDC Stanley	B_Stanley_8	6B	45765155	45766024	(TraesSTA6B01G072400)	289	NA
CDC Stanley	B_Stanley_9	6B	45780942	45781811		289	NA
CDC Stanley	B_Stanley_10	6B	45849743	45848862	TraesSTA6B01G072600	293	NA
CDC Stanley	B_Stanley_11	6B	45860153	45859260	TraesSTA6B01G072700	297	NA
CDC Stanley	B_Stanley_12	6B	46010914	46011786	(TraesSTA6B01G073000)	disrupt	NA
CDC Stanley	B_Stanley_13	6B	65156407	65157342	TraesSTA6B01G095800	311	NA
CDC Stanley	B_Stanley_14	6B	65160427	65161279	TraesSTA6B01G095900	disrupt	NA
CDC Stanley	D_Stanley_1	6D	28164601	28165463	TraesSTA6D01G063100	disrupt	NA
CDC Stanley	D_Stanley_2	6D	28224574	28225449	TraesSTA6D01G063400	291	NA
CDC Stanley	D_Stanley_3	6D	28261045	28261944	(TraesSTA6D01G063500)	disrupt	NA
CDC Stanley	D_Stanley_4	6D	28288152	28289045	TraesSTA6D01G063600	297	NA
CDC Stanley	D_Stanley_5	6D	28316864	28315971	TraesSTA6D01G063700	297	NA
CDC Stanley	D_Stanley_6	6D	28344071	28344922	TraesSTA6D01G063800	disrupt	NA
CDC Stanley	D_Stanley_7	6D	28368990	28369871	TraesSTA6D01G063900	293	NA
CDC Stanley	D_Stanley_8	6D	28400648	28401508	TraesSTA6D01G064000	286	NA
CDC Stanley	D_Stanley_9	6D	28425288	28426136	(TraesSTA6D01G064100)	disrupt	NA
CDC Stanley	D_Stanley_10	6D	28659514	28660350	TraesSTA6D01G064300	278	NA
Jagger	A_Jagger_1	6A	24727064	24727960	TraesJAG6A01G051300	298	NA
Jagger	A_Jagger_2	6A	24867739	24868620	TraesJAG6A01G051500	293	NA
Jagger	A_Jagger_3	6A	24905712	24906680	TraesJAG6A01G051600	322	NA
Jagger	A_Jagger_4	6A	25054708	25055572	TraesJAG6A01G051800	disrupt	NA
Jagger	A_Jagger_5	6A	25092132	25092981	TraesJAG6A01G051900	282	NA
Jagger	A_Jagger_6	6A	25188344	25189270	TraesJAG6A01G052000	308	NA
Jagger	A_Jagger_7	6A	25298587	25299441	TraesJAG6A01G052100	284	NA
Jagger	A_Jagger_8	6A	25392715	25393590	TraesJAG6A01G052200	disrupt	NA
Jagger	A_Jagger_9	6A	25456801	25457667	TraesJAG6A01G052300	288	NA
Jagger	A_Jagger_10	6A	25509719	25510606	TraesJAG6A01G052400	295	NA
Jagger	A_Jagger_11	6A	25565822	25566661	TraesJAG6A01G052500	279	NA
Jagger	B_Jagger_1	6B	43626366	43627286	TraesJAG6B01G071200	disrupt	NA
Jagger	B_Jagger_2	6B	43677156	43678034	TraesJAG6B01G071300	disrupt	NA
Jagger	B_Jagger_3	6B	43761569	43762519	(TraesJAG6B01G071700)	disrupt	NA
Jagger	B_Jagger_4	6B	43780292	43781239	TraesJAG6B01G071800	disrupt	NA
Jagger	B_Jagger_5	6B	43796026	43796973	TraesJAG6B01G072000	315	NA
Jagger	B_Jagger_6	6B	43807235	43808176	TraesJAG6B01G072100	313	NA
Jagger	B_Jagger_7	6B	43818435	43819382	TraesJAG6B01G072300	disrupt	NA
Jagger	B_Jagger_8	6B	44086322	44085408	(TraesJAG6B01G072400)	304	NA
Jagger	B_Jagger_9	6B	44351907	44352794	(TraesJAG6B01G073000)	disrupt	NA
Jagger	B_Jagger_10	6B	64919946	64920872	TraesJAG6B01G095000	308	NA
Jagger	B_Jagger_11	6B	64923957	64924806	TraesJAG6B01G095100	disrupt	NA
Jagger	B_Jagger_12	6B	654876913	654876065	TraesJAG6B01G416600	282	NA
Jagger	B_Jagger_13	6B	655105055	655104201	(TraesJAG6B01G416800)	disrupt	NA
Jagger	B_Jagger_14	6B	655130107	655129247	TraesJAG6B01G416900	286	NA
Jagger	B_Jagger_15	6B	655162440	655161562	TraesJAG6B01G417000	292	NA
Jagger	B_Jagger_16	6B	655187768	655186917	(TraesJAG6B01G416800)	disrupt	NA
Jagger	B_Jagger_17	6B	655212167	655211268	TraesJAG6B01G417100	299	NA
Jagger	D_Jagger_1	6D	26744208	26745070	(TraesJAG6D01G060100)	disrupt	NA
Jagger	D_Jagger_2	6D	26804246	26805121	TraesJAG6D01G060300	291	NA
Jagger	D_Jagger_3	6D	26840320	26841222	TraesJAG6D01G060400	disrupt	NA
Julius	A_Julius_1	6A	24658968	24659864	TraesJUL6A01G053500	298	NA
Julius	A_Julius_2	6A	24796256	24797140	TraesJUL6A01G053800	294	NA
Julius	A_Julius_3	6A	24980968	24981832	(TraesJUL6A01G054100)	disrupt	NA
Julius	A_Julius_4	6A	25017482	25018331	TraesJUL6A01G054200	282	NA
Julius	A_Julius_5	6A	25112802	25113734	TraesJUL6A01G054300	310	NA
Julius	A_Julius_6	6A	25222897	25223751	TraesJUL6A01G054400	284	NA
Julius	A_Julius_7	6A	25316618	25317478	(TraesJUL6A01G054500)	disrupt	NA
Julius	A_Julius_8	6A	25380904	25381767	TraesJUL6A01G054600	287	NA
Julius	A_Julius_9	6A	25433616	25434509	TraesJUL6A01G054700	297	NA
Julius	A_Julius_10	6A	25487943	25488782	TraesJUL6A01G054900	279	NA
Julius	B_Julius_1	6B	46584873	46585811	TraesJUL6B01G078000	disrupt	NA
Julius	B_Julius_2	6B	46616184	46617155	(TraesJUL6B01G078600)	323	NA
Julius	B_Julius_3	6B	46664181	46665140	TraesJUL6B01G078900	319	NA
Julius	B_Julius_4	6B	46892545	46893439	TraesJUL6B01G079300	disrupt	NA
Julius	B_Julius_5	6B	46897840	46898733		297	NA
Julius	B_Julius_6	6B	47142489	47143412	TraesJUL6B01G079600	disrupt	NA
Julius	B_Julius_7	6B	64693152	64694084	TraesJUL6B01G103200	disrupt	NA
Julius	B_Julius_8	6B	64697169	64698018	(TraesJUL6B01G103300)	disrupt	NA
Julius	D_Julius_1	6D	26983100	26983968	TraesJUL6D01G062000	disrupt	NA
Julius	D_Julius_2	6D	27042949	27043824	TraesJUL6D01G062200	291	NA
Julius	D_Julius_3	6D	27078642	27079541	(TraesJUL6D01G062400)	disrupt	NA
Julius	D_Julius_4	6D	27103669	27104565	TraesJUL6D01G062500	298	NA
Julius	D_Julius_5	6D	27129429	27130280	TraesJUL6D01G062600	disrupt	NA
Julius	D_Julius_6	6D	27154400	27155287	TraesJUL6D01G062700	295	NA
Julius	D_Julius_7	6D	27185271	27186131	TraesJUL6D01G062800	286	NA
Julius	D_Julius_8	6D	27210386	27211234	(TraesJUL6D01G062900)	disrupt	NA
Julius	D_Julius_9	6D	27436717	27437565	TraesJUL6D01G063100	282	NA
LongReach Lancer	A_Lancer_1	6A	24598653	24599549	TraesLAC6A01G053100	298	NA
LongReach Lancer	A_Lancer_2	6A	24720429	24721310	TraesLAC6A01G053200	293	NA
LongReach Lancer	A_Lancer_3	6A	24758750	24759718	TraesLAC6A01G053300	322	NA
LongReach Lancer	A_Lancer_4	6A	24906052	24906916	TraesLAC6A01G053500	disrupt	NA
LongReach Lancer	A_Lancer_5	6A	24942961	24943810	TraesLAC6A01G053600	282	NA
LongReach Lancer	A_Lancer_6	6A	25038408	25039334	TraesLAC6A01G053700	308	NA
LongReach Lancer	A_Lancer_7	6A	25147684	25148538	TraesLAC6A01G053800	284	NA
LongReach Lancer	A_Lancer_8	6A	25241374	25242249	TraesLAC6A01G053900	disrupt	NA
LongReach Lancer	A_Lancer_9	6A	25305460	25306326	TraesLAC6A01G054000	288	NA
LongReach Lancer	A_Lancer_10	6A	25358223	25359110	TraesLAC6A01G054100	295	NA
LongReach Lancer	A_Lancer_11	6A	25412989	25413828	TraesLAC6A01G054200	279	NA
LongReach Lancer	B_Lancer_1	6B	35508054	35507107	TraesLAC6B01G059800	disrupt	NA
LongReach Lancer	B_Lancer_2	6B	35529261	35530208	(TraesLAC6B01G059900)	disrupt	NA
LongReach Lancer	B_Lancer_3	6B	35554762	35555712		disrupt	NA
LongReach Lancer	B_Lancer_4	6B	35568877	35567942	TraesLAC6B01G060100	311	NA
LongReach Lancer	B_Lancer_5	6B	35580095	35579139	(TraesLAC6B01G060200)	disrupt	NA
LongReach Lancer	B_Lancer_6	6B	35625271	35624261	TraesLAC6B01G060600	336	NA
LongReach Lancer	B_Lancer_7	6B	35662968	35662087		disrupt	NA
LongReach Lancer	B_Lancer_8	6B	35713251	35712352	(TraesLAC6B01G060700)	disrupt	NA
LongReach Lancer	B_Lancer_9	6B	45746354	45745482	TraesLAC6B01G076400	disrupt	NA
LongReach Lancer	B_Lancer_10	6B	45940226	45939345	TraesLAC6B01G076700	293	NA
LongReach Lancer	B_Lancer_11	6B	45950637	45949744	(TraesLAC6B01G076900)	disrupt	NA
LongReach Lancer	B_Lancer_12	6B	45975998	45975129	TraesLAC6B01G077100	289	NA
LongReach Lancer	B_Lancer_13	6B	45997487	45996618		289	NA
LongReach Lancer	B_Lancer_14	6B	46013286	46012363		307	NA
LongReach Lancer	B_Lancer_15	6B	58240500	58241435	TraesLAC6B01G091000	311	NA
LongReach Lancer	B_Lancer_16	6B	58244520	58245372	TraesLAC6B01G091100	disrupt	NA
LongReach Lancer	D_Lancer_1	chrUn			TraesLACUn01G091100	282	NA
LongReach Lancer	D_Lancer_2	chrUn			(TraesLACUn01G091400)	disrupt	NA
LongReach Lancer	D_Lancer_3	chrUn			TraesLACUn01G091400	286	NA
LongReach Lancer	D_Lancer_4	chrUn			(TraesLACUn01G156000)	disrupt	NA
LongReach Lancer	D_Lancer_5	chrUn			TraesLACUn01G153900	293	NA
LongReach Lancer	D_Lancer_6	chrUn			TraesLACUn01G156000	disrupt	NA
LongReach Lancer	D_Lancer_7	chrUn			TraesLACUn01G157900	309	NA
LongReach Lancer	D_Lancer_8	chrUn			TraesLACUn01G166400	299	NA
LongReach Lancer	D_Lancer_9	chrUn			TraesLACUn01G166900	308	NA
LongReach Lancer	D_Lancer_10	chrUn			TraesLACUn01G192000	296	NA
LongReach Lancer	D_Lancer_11	chrUn			TraesLACUn01G301900	292	NA
Mace	A_Mace_1	6A	24759275	24760171	TraesMAC6A01G051500	298	NA
Mace	A_Mace_2	6A	24897130	24898011	TraesMAC6A01G051600	293	NA
Mace	A_Mace_3	6A	24935222	24936190	TraesMAC6A01G051700	322	NA
Mace	A_Mace_4	6A	25082501	25083365	TraesMAC6A01G051900	disrupt	NA
Mace	A_Mace_5	6A	25119251	25120100	TraesMAC6A01G052000	282	NA
Mace	A_Mace_6	6A	25214573	25215499	TraesMAC6A01G052100	308	NA
Mace	A_Mace_7	6A	25323949	25324803	TraesMAC6A01G052200	284	NA
Mace	A_Mace_8	6A	25417309	25418184	(TraesMAC6A01G052300)	disrupt	NA
Mace	A_Mace_9	6A	25475244	25476110	TraesMAC6A01G052400	288	NA
Mace	A_Mace_10	6A	25528072	25528959	TraesMAC6A01G052500	295	NA
Mace	A_Mace_11	6A	25579376	25580215	TraesMAC6A01G052700	279	NA
Mace	B_Mace_1	6B	43548129	43549028	TraesMAC6B01G073600	disrupt	NA
Mace	B_Mace_2	6B	43598900	43599781	TraesMAC6B01G073700	disrupt	NA
Mace	B_Mace_3	6B	43636571	43637581	TraesMAC6B01G073800	336	NA
Mace	B_Mace_4	6B	43681718	43682674	(TraesMAC6B01G074200)	disrupt	NA
Mace	B_Mace_5	6B	43693931	43694872	TraesMAC6B01G074300	313	NA
Mace	B_Mace_6	6B	43733247	43734182	TraesMAC6B01G074400	311	NA
Mace	B_Mace_7	6B	43744649	43745596	TraesMAC6B01G074600	disrupt	NA
Mace	B_Mace_8	6B	43990014	43990892	TraesMAC6B01G074800	292	NA
Mace	B_Mace_9	6B	44018198	44019067	TraesMAC6B01G074900	289	NA
Mace	B_Mace_10	6B	44033913	44034800	(TraesMAC6B01G075200)	295	NA
Mace	B_Mace_11	6B	44044321	44045214	(TraesMAC6B01G075200)	disrupt	NA
Mace	B_Mace_12	6B	44054732	44055613	(TraesMAC6B01G075000)	293	NA
Mace	B_Mace_13	6B	44249175	44250047	TraesMAC6B01G075400	disrupt	NA
Mace	B_Mace_14	6B	63793198	63794097	TraesMAC6B01G098800	299	NA
Mace	B_Mace_15	6B	63797182	63798040	(TraesMAC6B01G098900)	disrupt	NA
Mace	D_Mace_1	6D	26808846	26809708	(TraesMAC6D01G062000)	disrupt	NA
Mace	D_Mace_2	6D	26868826	26869701	TraesMAC6D01G062200	291	NA
Mace	D_Mace_3	6D	26904022	26904921	TraesMAC6D01G062300	disrupt	NA
Mace	D_Mace_4	6D	26919415	26920305	TraesMAC6D01G062400	296	NA
Mace	D_Mace_5	6D	26939445	26940371	TraesMAC6D01G062500	308	NA
Mace	D_Mace_6	6D	26966297	26967196	TraesMAC6D01G062700	299	NA
Mace	D_Mace_7	6D	26990970	26991821	TraesMAC6D01G062800	disrupt	NA
Mace	D_Mace_8	6D	27015850	27016731	TraesMAC6D01G062900	293	NA
Mace	D_Mace_9	6D	27047775	27048635	TraesMAC6D01G063000	286	NA
Mace	D_Mace_10	6D	27072781	27073629	(TraesMAC6D01G063100)	disrupt	NA
Mace	D_Mace_11	6D	27297745	27298593	TraesMAC6D01G063300	282	NA
Norin 61	A_Norin61_1	6A	25803654	25804604	(TraesNOR6A01G052600)	disrupt	NA
Norin 61	A_Norin61_2	6A	26034774	26035664	TraesNOR6A01G052800	296	NA
Norin 61	A_Norin61_3	6A	26338337	26339215	(TraesNOR6A01G052900)	292	NA
Norin 61	A_Norin61_4	6A	26358589	26359449		disrupt	NA
Norin 61	A_Norin61_5	6A	26790481	26791329	TraesNOR6A01G053200	disrupt	NA
Norin 61	A_Norin61_6	6A	26887580	26888425	(TraesNOR6A01G053500)	disrupt	NA
Norin 61	A_Norin61_7	6A	26905612	26906463	(TraesNOR6A01G053500)	disrupt	NA
Norin 61	A_Norin61_8	6A	26945607	26946458		disrupt	NA
Norin 61	A_Norin61_9	6A	26992806	26993642		disrupt	NA
Norin 61	A_Norin61_10	6A	27068542	27069386		disrupt	NA
Norin 61	A_Norin61_11	6A	27077030	27077874		disrupt	NA
Norin 61	A_Norin61_12	6A	27112827	27113672	TraesNOR6A01G053800	disrupt	NA
Norin 61	A_Norin61_13	6A	27148594	27149439		disrupt	NA
Norin 61	A_Norin61_14	6A	27188059	27188924		disrupt	NA
Norin 61	A_Norin61_15	6A	27245786	27246652	TraesNOR6A01G053900	288	NA
Norin 61	A_Norin61_16	6A	27312643	27313509	TraesNOR6A01G054000	288	NA
Norin 61	A_Norin61_17	6A	27364112	27364968	(TraesNOR6A01G054100	disrupt	NA
Norin 61	A_Norin61_18	6A	27415645	27416507		disrupt	NA
Norin 61	A_Norin61_19	6A	27471894	27472754	TraesNOR6A01G054200	286	NA
Norin 61	A_Norin61_20	6A	27522262	27523154		disrupt	NA
Norin 61	A_Norin61_21	6A	27576606	27577469	TraesNOR6A01G054300	287	NA
Norin 61	A_Norin61_22	6A	27626440	27627309	TraesNOR6A01G054400	289	NA
Norin 61	A_Norin61_23	6A	27683220	27684093		disrupt	NA
Norin 61	A_Norin61_24	6A	27744883	27745758	(TraesNOR6A01G054500)	291	NA
Norin 61	A_Norin61_25	6A	27807905	27808765	(TraesNOR6A01G054500)	disrupt	NA
Norin 61	A_Norin61_26	6A	27871759	27872628		289	NA
Norin 61	A_Norin61_27	6A	27913382	27914263	TraesNOR6A01G054600	293	NA
Norin 61	A_Norin61_28	6A	27967043	27967939	TraesNOR6A01G054700	298	NA
Norin 61	A_Norin61_29	6A	27991396	27992262	TraesNOR6A01G054800	288	NA
Norin 61	A_Norin61_30	6A	28032724	28033611	TraesNOR6A01G054900	295	NA
Norin 61	A_Norin61_31	6A	28099919	28100818		299	NA
Norin 61	A_Norin61_32	6A	28139100	28139960	TraesNOR6A01G055000	286	NA
Norin 61	A_Norin61_33	6A	28188010	28188867		disrupt	NA
Norin 61	B_Norin61_1	6B	42272240	42273154	TraesNOR6B01G071400	disrupt	NA
Norin 61	B_Norin61_2	6B	42323366	42324253		disrupt	NA
Norin 61	B_Norin61_3	6B	42361589	42362617	TraesNOR6B01G071500	342	NA
Norin 61	B_Norin61_4	6B	42406844	42406844	(TraesNOR6B01G071800)	disrupt	NA
Norin 61	B_Norin61_5	6B	42437731	42438675	TraesNOR6B01G071900	314	NA
Norin 61	B_Norin61_6	6B	42451608	42452549	TraesNOR6B01G072000	313	NA
Norin 61	B_Norin61_7	6B	42462807	42463748	TraesNOR6B01G072100	disrupt	NA
Norin 61	B_Norin61_8	6B	42712725	42711823	(TraesNOR6B01G072200)	disrupt	NA
Norin 61	B_Norin61_9	6B	42735035	42734127	(TraesNOR6B01G072200)	302	NA
Norin 61	B_Norin61_10	6B	42745330	42746220	TraesNOR6B01G072300	296	NA
Norin 61	B_Norin61_11	6B	42761088	42761963	(TraesNOR6B01G072400)	291	NA
Norin 61	B_Norin61_12	6B	42782685	42783563	TraesNOR6B01G072600	292	NA
Norin 61	B_Norin61_13	6B	42798409	42799293	TraesNOR6B01G072700	294	NA
Norin 61	B_Norin61_14	6B	42988500	42989387	(TraesNOR6B01G073000)	disrupt	NA
Norin 61	B_Norin61_15	6B	61206032	61206928	TraesNOR6B01G095800	298	NA
Norin 61	B_Norin61_16	6B	61210013	61210871	(TraesNOR6B01G095900)	disrupt	NA
Norin 61	D_Norin61_1	6D	26703647	26704506	TraesNOR6D01G060900	disrupt	NA
Norin 61	D_Norin61_2	6D	26763403	26764278	TraesNOR6D01G061200	291	NA
Norin 61	D_Norin61_3	6D	26798618	26799517	TraesNOR6D01G061300	disrupt	NA
Norin 61	D_Norin61_4	6D	26822895	26822023	TraesNOR6D01G061400	290	NA
Norin 61	D_Norin61_5	6D	26852725	26851802	TraesNOR6D01G061600	307	NA
Norin 61	D_Norin61_6	6D	26872404	26871511	TraesNOR6D01G061700	297	NA
Norin 61	D_Norin61_7	6D	26916269	26917120	TraesNOR6D01G061800	disrupt	NA
Norin 61	D_Norin61_8	6D	26941056	26941931	TraesNOR6D01G061900	291	NA
Norin 61	D_Norin61_9	6D	26972535	26972535	(TraesNOR6D01G062000)	286	NA
Norin 61	D_Norin61_10	6D	26997545	26998393	(TraesNOR6D01G062100)	disrupt	NA
Norin 61	D_Norin61_11	6D	27221513	27222360	TraesNOR6D01G062300	disrupt	NA
SY Mattis	A_SYMattis_1	6A	24030251	24031195	TraesSYM6A01G050200	disrupt	NA
SY Mattis	A_SYMattis_2	6A	24261299	24262189	TraesSYM6A01G050400	296	NA
SY Mattis	A_SYMattis_3	6A	24569575	24570456	TraesSYM6A01G050500	293	NA
SY Mattis	A_SYMattis_4	6A	24591527	24592354		disrupt	NA
SY Mattis	A_SYMattis_5	6A	25022828	25023676		disrupt	NA
SY Mattis	A_SYMattis_6	6A	25116284	25117129	(TraesSYM6A01G051200)	disrupt	NA
SY Mattis	A_SYMattis_7	6A	25134235	25135086	(TraesSYM6A01G051200)	disrupt	NA
SY Mattis	A_SYMattis_8	6A	25174083	25174934	(TraesSYM6A01G051400)	disrupt	NA
SY Mattis	A_SYMattis_9	6A	25220829	25221665	(TraesSYM6A01G051400)	disrupt	NA
SY Mattis	A_SYMattis_10	6A	25296629	25297473		disrupt	NA
SY Mattis	A_SYMattis_11	6A	25305117	25305956		disrupt	NA
SY Mattis	A_SYMattis_12	6A	25340834	25341679		disrupt	NA
SY Mattis	A_SYMattis_13	6A	25376685	25377530		disrupt	NA
SY Mattis	A_SYMattis_14	6A	25416100	25416965		disrupt	NA
SY Mattis	A_SYMattis_15	6A	25473828	25474682		284	NA
SY Mattis	A_SYMattis_16	6A	25542235	25543104	TraesSYM6A01G051500	289	NA
SY Mattis	A_SYMattis_17	6A	25594617	25595476	TraesSYM6A01G051600	disrupt	NA
SY Mattis	A_SYMattis_18	6A	25646164	25647027	TraesSYM6A01G051700	287	NA
SY Mattis	A_SYMattis_19	6A	25702093	25702953	TraesSYM6A01G051800	286	NA
SY Mattis	A_SYMattis_20	6A	25749830	25750725	(TraesSYM6A01G051900)	disrupt	NA
SY Mattis	A_SYMattis_21	6A	25803904	25804767	TraesSYM6A01G052000	287	NA
SY Mattis	A_SYMattis_22	6A	25848596	25849456	TraesSYM6A01G052100	286	NA
SY Mattis	A_SYMattis_23	6A	25897604	25898461		disrupt	NA
SY Mattis	B_SYMattis_1	6B	44623068	44624003	TraesSYM6B01G075900	disrupt	NA
SY Mattis	B_SYMattis_2	6B	44654783	44655757	TraesSYM6B01G076100	324	NA
SY Mattis	B_SYMattis_3	6B	44702768	44703727	TraesSYM6B01G076500	319	NA
SY Mattis	B_SYMattis_4	6B	44930925	44931819	TraesSYM6B01G076700	disrupt	NA
SY Mattis	B_SYMattis_5	6B	44936220	44937113	TraesSYM6B01G076800	disrupt	NA
SY Mattis	B_SYMattis_6	6B	45180145	45181074	(TraesSYM6B01G076900)	disrupt	NA
SY Mattis	B_SYMattis_7	6B	61846108	61847040	(TraesSYM6B01G099000)	disrupt	NA
SY Mattis	B_SYMattis_8	6B	61850125	61850974	TraesSYM6B01G099100	disrupt	NA
SY Mattis	D_SYMattis_1	6D	26645382	26646250	TraesSYM6D01G060800	disrupt	NA
SY Mattis	D_SYMattis_2	6D	26705048	26705923	TraesSYM6D01G061000	291	NA
SY Mattis	D_SYMattis_3	6D	26740264	26741163	(TraesSYM6D01G061100)	disrupt	NA
SY Mattis	D_SYMattis_4	6D	26765899	26766795	TraesSYM6D01G061200	298	NA
SY Mattis	D_SYMattis_5	6D	26790443	26791294	(TraesSYM6D01G061300)	disrupt	NA
SY Mattis	D_SYMattis_6	6D	26815266	26816153	TraesSYM6D01G061400	295	NA
SY Mattis	D_SYMattis_7	6D	26846926	26847786	TraesSYM6D01G061500	286	NA
SY Mattis	D_SYMattis_8	6D	26871912	26872760	(TraesSYM6D01G061600)	disrupt	NA
SY Mattis	D_SYMattis_9	6D	27095746	27096594	TraesSYM6D01G061900	282	NA
PI190962 (Spelt)	A_Spelt_1	6A	25812379	25813299	TraesTSP6A01G049500	disrupt	NA
PI190962 (Spelt)	A_Spelt_2	6A	26083977	26084843	TraesTSP6A01G049700	disrupt	NA
PI190962 (Spelt)	A_Spelt_3	6A	26323063	26323923	TraesTSP6A01G049800	286	NA
PI190962 (Spelt)	A_Spelt_4	6A	26344978	26345772	(TraesTSP6A01G049900)	disrupt	NA
PI190962 (Spelt)	A_Spelt_5	6A	26430246	26431103		disrupt	NA
PI190962 (Spelt)	A_Spelt_6	6A	26735474	26736321	TraesTSP6A01G050100	disrupt	NA
PI190962 (Spelt)	A_Spelt_7	6A	26888883	26888014		289	NA
PI190962 (Spelt)	A_Spelt_8	6A	26933358	26932450	(TraesTSP6A01G050200)	disrupt	NA
PI190962 (Spelt)	A_Spelt_9	6A	27024863	27024006		disrupt	NA
PI190962 (Spelt)	A_Spelt_10	6A	27116551	27115694	TraesTSP6A01G050300	285	NA
PI190962 (Spelt)	A_Spelt_11	6A	27155879	27155036		disrupt	NA
PI190962 (Spelt)	A_Spelt_12	6A	27191628	27190787		disrupt	NA
PI190962 (Spelt)	A_Spelt_13	6A	27336904	27336065		279	NA
PI190962 (Spelt)	A_Spelt_14	6A	27417077	27416244		disrupt	NA
PI190962 (Spelt)	A_Spelt_15	6A	27481698	27480829	TraesTSP6A01G050500	289	NA
PI190962 (Spelt)	A_Spelt_16	6A	27534290	27533427	(TraesTSP6A01G050600)	287	NA
PI190962 (Spelt)	A_Spelt_17	6A	27594446	27593616		disrupt	NA
PI190962 (Spelt)	A_Spelt_18	6A	27665010	27664142	(TraesTSP6A01G050700)	disrupt	NA
PI190962 (Spelt)	A_Spelt_19	6A	27700284	27699427		disrupt	NA
PI190962 (Spelt)	A_Spelt_20	6A	27826813	27825971		disrupt	NA
PI190962 (Spelt)	A_Spelt_21	6A	27890237	27889371	TraesTSP6A01G050900	288	NA
PI190962 (Spelt)	A_Spelt_22	6A	27952396	27951500	TraesTSP6A01G051000	298	NA
PI190962 (Spelt)	A_Spelt_23	6A	28005294	28006154	TraesTSP6A01G051100	286	NA
PI190962 (Spelt)	A_Spelt_24	6A	28144592	28145455	TraesTSP6A01G051200	287	NA
PI190962 (Spelt)	A_Spelt_25	6A	28193333	28194190		disrupt	NA
PI190962 (Spelt)	B_Spelt_1	6B	41349286	41350158	(TraesTSP6B01G069100)	disrupt	NA
PI190962 (Spelt)	B_Spelt_2	6B	41375499	41376371	(TraesTSP6B01G069100)	disrupt	NA
PI190962 (Spelt)	B_Spelt_3	6B	41413719	41414588	TraesTSP6B01G069200	289	NA
PI190962 (Spelt)	B_Spelt_4	6B	41453575	41454450	TraesTSP6B01G069300	291	NA
PI190962 (Spelt)	B_Spelt_5	6B	41671115	41672053	TraesTSP6B01G069600	disrupt	NA
PI190962 (Spelt)	B_Spelt_6	6B	60382274	60383194	TraesTSP6B01G092700	306	NA
PI190962 (Spelt)	B_Spelt_7	6B	60386279	60387128	(TraesTSP6B01G092800)	disrupt	NA
PI190962 (Spelt)	D_Spelt_1	6D	26404356	26405218	TraesTSP6D01G061200	disrupt	NA
PI190962 (Spelt)	D_Spelt_2	6D	26464123	26464998	TraesTSP6D01G061400	291	NA
PI190962 (Spelt)	D_Spelt_3	6D	26499657	26500508		disrupt	NA
PI190962 (Spelt)	D_Spelt_4	6D	26524839	26525741	TraesTSP6D01G061500	300	NA
PI190962 (Spelt)	D_Spelt_5	6D	26544839	26545762	TraesTSP6D01G061600	disrupt	NA
PI190962 (Spelt)	D_Spelt_6	6D	26569996	26570889	TraesTSP6D01G061700	297	NA
PI190962 (Spelt)	D_Spelt_7	6D	26594494	26595345		disrupt	NA
PI190962 (Spelt)	D_Spelt_8	6D	26619214	26620095	TraesTSP6D01G061800	293	NA
PI190962 (Spelt)	D_Spelt_9	6D	26650764	26651624	TraesTSP6D01G061900	286	NA
PI190962 (Spelt)	D_Spelt_10	6D	26675754	26676602	(TraesTSP6D01G062000)	disrupt	NA
PI190962 (Spelt)	D_Spelt_11	6D	26899131	26899979	TraesTSP6D01G062200	282	NA
Chinese Spring	A_CS_1	6A	24921651	24922607	TraesCS6A02G048900	318	NA
Chinese Spring	A_CS_2	6A	25070522	25071386	TraesCS6A02G049066	disrupt	NA
Chinese Spring	A_CS_3	6A	25107550	25108399	TraesCS6A02G049100	283	NA
Chinese Spring	A_CS_4	6A	25203493	25204413	TraesCS6A02G049200	306	NA
Chinese Spring	A_CS_5	6A	25314279	25315133	TraesCS6A02G049400	284	NA
Chinese Spring	A_CS_6	6A	25408473	25409345	TraesCS6A02G049500	disrupt	NA
Chinese Spring	A_CS_7	6A	25472841	25473704	TraesCS6A02G049600	287	NA
Chinese Spring	A_CS_8	6A	25525808	25526701	TraesCS6A02G049700	297	NA
Chinese Spring	A_CS_9	6A	25581178	25582017	TraesCS6A02G049800	279	NA
Chinese Spring	B_CS_1	6B	43384370	43385278	TraesCS6B02G065536	disrupt	NA
Chinese Spring	B_CS_2	6B	43436446	43437327	TraesCS6B02G065578	disrupt	NA
Chinese Spring	B_CS_3	6B	43520759	43521715	TraesCS6B02G065749	disrupt	NA
Chinese Spring	B_CS_4	6B	43549250	43550200	TraesCS6B02G065800	316	NA
Chinese Spring	B_CS_5	6B	43560471	43561412	TraesCS6B02G065856	313	NA
Chinese Spring	B_CS_6	6B	43571670	43572611	TraesCS6B02G065900	disrupt	NA
Chinese Spring	B_CS_7	6B	43868418	43869302	(TraesCS6B02G066000)	294	NA
Chinese Spring	B_CS_8	6B	44061847	44062725	TraesCS6B02G066100	disrupt	NA
Chinese Spring	B_CS_9	6B	62653760	62654692	TraesCS6B02G086500	310	NA
Chinese Spring	B_CS_10	6B	62657777	62658626	TraesCS6B02G086522	disrupt	NA
Chinese Spring	D_CS_1	chrUn	94214716	94215578	TraesCSU02G108000	disrupt	NA
Chinese Spring	D_CS_2	chrUn	94280585	94281460	TraesCSU02G108100	291	NA
Chinese Spring	D_CS_3	chrUn	94316506	94317405	TraesCSU02G108200	disrupt	NA
Chinese Spring	D_CS_4	chrUn	94345857	94346759	TraesCSU02G108300	300	NA
Chinese Spring	D_CS_5	chrUn	94374903	94375754	TraesCSU02G108363	disrupt	NA
Chinese Spring	D_CS_6	chrUn	94399830	94400711	TraesCSU02G108400	293	NA
Chinese Spring	D_CS_7	chrUn	94432051	94432911	TraesCSU02G108500	286	NA
Chinese Spring	D_CS_8	chrUn	94457038	94457886	TraesCSU02G108600	disrupt	NA
Chinese Spring	D_CS_9	chrUn	94682911	94683759	TraesCSU02G108700	282	NA
Chinese Spring	D_CS_10	chrUn	180994411	180995292	TraesCSU02G149933	disrupt	NA
Chinese Spring	D_CS_11	chrUn	181033106	181033978	TraesCSU02G149946	290	NA
Chinese Spring	D_CS_12	chrUn	181048824	181049714	TraesCSU02G149951	296	NA
Chinese Spring	D_CS_13	chrUn	197717590	197718474	TraesCSU02G153800	294	NA
Chinese Spring	D_CS_14	chrUn	229104252	229105148	TraesCSU02G160200	disrupt	NA
Chinese Spring	D_CS_15	chrUn	284306851	284307774	TraesCSU02G188800	307	NA
Chinese Spring	D_CS_16	chrUn	325490398	325489505	TraesCSU02G220200	297	NA
Chinese Spring	D_CS_17	chrUn	325950287	325951159	TraesCSU02G220600	290	NA
Chinese Spring	D_CS_18	chrUn	355223099	355224025	TraesCSU02G239000	308	NA
