# Supplementary material for: Multiple Wheat Genomes Reveal Novel Gli-2 Sublocus Location and Variation of Celiac Disease Epitopes in Duplicated α-Gliadin Genes
Source: Front Plant Sci. 2021 Sep 3;12:715985. doi: 10.3389/fpls.2021.715985 (PMC8446623; doi:10.3389/fpls.2021.715985)
Supplement: Supplementary Table 2 — Posterior probabilities and estimated omega (ω) values for all amino acid sites in gliadin alignments for each subgenome analyzed separately and together. [file Table_2.xlsx]

## Sheet: Sheet1
Supplementary Table 2. Posterior probabilities and estimated omega (ω) values for all amino acid sites in gliadin alignments for each subgenome analyzed separately and together.
For each of the analyses run, the model including positive selection (M8) had a significantly better fit and the null model (M7) was rejected; p-values are included below. Posterior probability score greater than 0.95 for sites under positive selection are highlighted in blue and correspond to significant amino acid sites shown in Figure 3.
	A subgenome				B subgenome				D subgenome				ABD together
	Model (M8) signficance: p=0.020622				Model (M8) signficance: p < 0.00001				Model (M8) signficance: p=0.038379				Model (M8) signficance: p < 0.00001
Amino acid position	Consensus amino acid	Post prob (ω > 1)	Mean ω	Standard deviation ω	Consensus amino acid	Post prob (ω > 1)	Mean ω	Standard deviation ω	Consensus amino acid	Post prob (ω > 1)	Mean ω	Standard deviation ω	Consensus amino acid	Post prob (ω > 1)	Mean ω	Standard deviation ω
1	M	0.0426	0.385	0.461	M	0.0002	0.379	0.341	M	0.06741	0.485	0.586	M	0.00458	0.375	0.3
2	K	0.05012	0.408	0.494	K	0.0002	0.378	0.34	K	0.06788	0.486	0.589	K	0.00586	0.385	0.314
3	T	0.06722	0.458	0.566	T	0.00353	0.441	0.668	T	0.09914	0.581	0.746	T	0.02318	0.467	0.458
4	F	0.04664	0.397	0.479	F	0.0004	0.388	0.371	F	0.07167	0.497	0.607	F	0.00613	0.387	0.317
5	L	0.04999	0.407	0.494	L	0.01344	0.765	1.145	L	0.07709	0.514	0.636	L	0.05342	0.673	0.576
6	I	0.0814	0.498	0.624	I	0.00314	0.436	0.639	I	0.10144	0.588	0.757	I	0.02798	0.484	0.491
7	L	0.24391	0.993	0.849	L	0.00017	0.371	0.335	L	0.29346	1.169	1.079	L	0.0301	0.603	0.458
8	A	0.68499	2.224	1.445	A	0.0903	1.525	2.789	A	0.42086	1.604	1.502	A	0.52888	1.944	1.26
9	L	0.04999	0.407	0.494	L	0.00035	0.384	0.363	L	0.07709	0.514	0.636	L	0.00708	0.393	0.327
10	L	0.22227	0.94	0.802	L	0.13302	2.014	3.262	L	0.29572	1.175	1.083	L	0.76445	2.524	1.082
11	A	0.34267	1.248	1.065	A	0.00335	0.439	0.655	A	0.09386	0.564	0.718	A	0.15375	0.947	0.91
12	I	0.0813	0.498	0.623	I	0.00404	0.447	0.705	I	0.09793	0.577	0.74	I	0.0289	0.488	0.497
13	V	0.0662	0.455	0.562	V	0.03585	0.99	1.818	V	0.34054	1.315	1.222	V	0.32795	1.43	1.145
14	A	0.30087	1.136	0.972	A	0.00104	0.404	0.448	A	0.07599	0.51	0.628	A	0.07917	0.746	0.681
15	T	0.08511	0.509	0.639	T	0.00353	0.441	0.668	T	0.10429	0.597	0.772	T	0.03119	0.496	0.511
16	T	0.08511	0.509	0.639	T	0.00345	0.44	0.662	T	0.10429	0.597	0.772	T	0.03077	0.494	0.509
17	A	0.08551	0.51	0.64	A	0.08806	1.503	2.758	A	0.4198	1.6	1.499	A	0.18496	1.03	0.983
18	T	0.19447	0.873	0.737	T	2e-05	0.352	0.306	T	0.05777	0.456	0.54	T	0.01585	0.554	0.369
19	T	0.33102	1.217	1.039	T	0.06555	1.282	2.411	I	0.7475	2.817	1.976	T	0.78188	2.58	1.091
20	A	0.03515	0.361	0.428	A	2e-05	0.354	0.307	A	0.05793	0.456	0.541	A	0.00209	0.348	0.269
21	V	0.66701	2.164	1.421	V	0.0033	0.438	0.651	V	0.09635	0.572	0.731	V	0.48098	1.821	1.25
22	R	0.05482	0.422	0.514	R	0.00874	0.718	0.939	R	0.08534	0.538	0.675	R	0.06246	0.699	0.615
23	V	0.34693	1.26	1.074	V	0.0769	1.394	2.594	V	0.09635	0.572	0.731	V	0.47639	1.809	1.249
24	P	0.08398	0.61	0.484	P	0	0.294	0.279	P	0.03002	0.368	0.409	P	0.00058	0.429	0.24
25	V	0.30533	1.148	0.981	V	0.00142	0.411	0.489	V	0.08515	0.538	0.674	V	0.09854	0.799	0.75
26	P	0.0103	0.261	0.297	P	0	0.294	0.279	P	0.03002	0.368	0.409	P	6e-05	0.26	0.211
27	Q	0.01906	0.302	0.35	Q	0	0.307	0.285	Q	0.03338	0.379	0.426	Q	0.00022	0.287	0.226
28	P	0.47279	1.622	1.321	L	0.00717	0.484	0.895	L	0.10933	0.613	0.799	L	0.30911	1.36	1.183
29	Q	0.03495	0.36	0.428	Q	2e-05	0.349	0.306	Q	0.04795	0.426	0.496	Q	0.00158	0.339	0.261
30	P	0.01135	0.267	0.304	P	0	0.306	0.285	P	0.20779	0.928	0.828	P	0.00107	0.446	0.247
31	Q	0.01906	0.302	0.35	Q	8e-05	0.576	0.302	Q	0.03338	0.379	0.426	Q	0.00217	0.467	0.259
32	N	0.24788	1.002	0.855	N	0.00012	0.373	0.328	N	0.0655	0.479	0.577	N	0.03774	0.628	0.499
33	P	0.08393	0.61	0.484	P	0	0.294	0.279	P	0.03002	0.368	0.409	P	0.00058	0.429	0.24
34	S	0.25987	1.032	0.882	S	0.00073	0.397	0.413	S	0.07864	0.518	0.642	S	0.05995	0.692	0.604
35	Q	0.20924	0.909	0.773	Q	4e-05	0.348	0.308	Q	0.25437	1.058	0.975	Q	0.01332	0.542	0.352
36	P	0.13998	0.744	0.619	Q	0	0.307	0.285	Q	0.03571	0.386	0.44	Q	0.00215	0.467	0.259
37	Q	0.18248	0.845	0.718	Q	1e-05	0.318	0.292	Q	0.03475	0.383	0.435	Q	0.00542	0.499	0.29
38	P	0.0103	0.261	0.297	P	0	0.294	0.279	P	0.03002	0.368	0.409	P	6e-05	0.26	0.211
39	Q	0.01942	0.303	0.352	Q	0	0.307	0.285	Q	0.03338	0.379	0.426	Q	0.00023	0.288	0.227
40	G	0.26288	1.039	0.889	E	0.00571	0.685	0.777	E	0.30633	1.206	1.111	E	0.50761	1.886	1.212
41	Q	0.01906	0.302	0.35	Q	0	0.307	0.285	Q	0.03338	0.379	0.426	Q	0.00022	0.287	0.226
42	V	0.34704	1.26	1.075	V	0.0033	0.438	0.651	V	0.09635	0.572	0.731	V	0.15438	0.949	0.911
43	P	0.01166	0.268	0.307	P	0.00041	0.704	0.302	P	0.17478	0.843	0.739	P	0.02263	0.692	0.36
44	L	0.38829	1.378	1.169	L	0.00717	0.484	0.895	L	0.10933	0.613	0.799	L	0.22694	1.142	1.066
45	V	0.04055	0.378	0.452	V	0.0134	0.765	1.143	V	0.32611	1.27	1.18	V	0.03581	0.622	0.489
46	-	0.15189	0.702	0.907	-	0.05212	0.952	2.23	-	0.14615	0.735	1.002	-	0.13995	0.828	0.958
47	Q	0.01906	0.302	0.35	Q	0	0.307	0.285	Q	0.03338	0.379	0.426	Q	0.00022	0.287	0.226
48	Q	0.01906	0.302	0.35	Q	0	0.307	0.285	Q	0.1961	0.899	0.804	Q	0.00211	0.466	0.259
49	Q	0.01906	0.302	0.35	Q	8e-05	0.576	0.301	Q	0.03399	0.381	0.43	Q	0.00214	0.467	0.259
50	Q	0.01906	0.302	0.35	Q	0	0.307	0.285	Q	0.03338	0.379	0.426	Q	0.00022	0.287	0.226
51	F	0.04664	0.397	0.479	F	0.01038	0.734	1.015	F	0.07167	0.497	0.607	F	0.04281	0.643	0.525
52	P	0.11438	0.685	0.554	P	0.00027	0.702	0.282	P	0.18089	0.859	0.757	P	0.0225	0.692	0.359
53	G	0.08052	0.496	0.62	G	0.00412	0.448	0.71	G	0.09952	0.582	0.747	G	0.02758	0.483	0.488
54	Q	0.03495	0.36	0.428	Q	3e-05	0.347	0.307	Q	0.04795	0.426	0.496	Q	0.00148	0.337	0.259
55	-	0.15189	0.702	0.907	-	0.00632	0.474	0.848	-	0.14225	0.721	0.98	-	0.08712	0.672	0.782
56	Q	0.01906	0.302	0.35	Q	0	0.307	0.285	Q	0.03338	0.379	0.426	Q	0.00022	0.287	0.226
57	Q	0.01906	0.302	0.35	Q	6e-05	0.576	0.299	Q	0.19928	0.908	0.817	Q	0.00212	0.467	0.259
58	Q	0.75297	2.317	1.273	Q	0.03443	1.103	1.738	P	0.71938	2.579	1.755	P	0.92894	2.917	0.773
59	F	0.04664	0.397	0.479	F	0.0004	0.388	0.371	F	0.07167	0.497	0.607	F	0.00613	0.387	0.317
60	P	0.0103	0.261	0.297	P	0	0.294	0.279	P	0.03002	0.368	0.409	P	6e-05	0.26	0.211
61	P	0.0103	0.261	0.297	P	0.00499	0.761	0.711	P	0.4682	1.685	1.348	P	0.00727	0.586	0.283
62	Q	0.01906	0.302	0.35	Q	0	0.307	0.285	Q	0.03338	0.379	0.426	Q	0.00022	0.287	0.226
63	Q	0.0231	0.318	0.371	Q	2e-05	0.34	0.302	Q	0.24218	1.025	0.944	Q	0.00619	0.504	0.297
64	P	0.01299	0.275	0.315	P	1e-05	0.327	0.296	P	0.04105	0.404	0.465	P	0.0002	0.285	0.225
65	Y	0.04096	0.38	0.454	Y	0.0006	0.393	0.396	Y	0.07476	0.507	0.623	Y	0.00534	0.381	0.309
66	P	0.01895	0.302	0.349	P	0.00039	0.383	0.368	P	0.06513	0.478	0.58	P	0.00142	0.336	0.259
67	Q	0.03972	0.375	0.45	Q	0.0047	0.67	0.716	Q	0.28957	1.157	1.064	Q	0.02286	0.579	0.415
68	P	0.19714	0.88	0.747	P	0.01257	0.754	1.111	P	0.63796	2.342	1.786	P	0.37764	1.563	1.146
69	Q	0.02282	0.317	0.37	Q	0	0.307	0.285	Q	0.03338	0.379	0.426	Q	0.00028	0.293	0.23
70	P	0.01299	0.275	0.315	P	0	0.294	0.279	P	0.03002	0.368	0.409	P	8e-05	0.265	0.214
71	F	0.0517	0.412	0.501	F	0.0004	0.388	0.371	F	0.07167	0.497	0.607	F	0.00688	0.392	0.325
72	P	0.01299	0.275	0.315	P	0	0.294	0.279	P	0.03002	0.368	0.409	P	8e-05	0.265	0.214
73	S	0.40276	1.384	0.979	S	5e-05	0.592	0.294	S	0.51686	1.837	1.428	S	0.11111	0.914	0.696
74	Q	0.02282	0.317	0.37	Q	0	0.307	0.285	Q	0.03338	0.379	0.426	Q	0.00028	0.293	0.23
75	Q	0.14725	0.762	0.636	Q	1e-05	0.316	0.291	Q	0.03623	0.388	0.443	Q	0.00316	0.479	0.269
76	P	0.0103	0.261	0.297	P	0	0.294	0.279	P	0.03002	0.368	0.409	P	6e-05	0.26	0.211
77	Y	0.03616	0.364	0.433	Y	0.06675	1.374	2.396	Y	0.06307	0.472	0.566	Y	0.11402	0.89	0.746
78	L	0.20181	0.891	0.755	P	0.00152	0.632	0.468	L	0.55885	2.008	1.568	L	0.08072	0.805	0.64
79	Q	0.03218	0.35	0.416	Q	3e-05	0.344	0.306	Q	0.04795	0.426	0.496	Q	0.00129	0.331	0.256
80	L	0.2095	0.91	0.776	P	0.00104	0.623	0.419	L	0.27022	1.101	1.01	L	0.01614	0.554	0.372
81	Q	0.01906	0.302	0.35	Q	0	0.307	0.285	Q	0.03371	0.38	0.428	Q	0.00022	0.288	0.227
82	P	0.08962	0.624	0.496	P	0	0.294	0.279	P	0.17946	0.855	0.752	P	0.00062	0.431	0.24
83	F	0.04664	0.397	0.479	F	0.0004	0.388	0.371	F	0.07167	0.497	0.607	F	0.00613	0.387	0.317
84	-	0.15189	0.702	0.907	-	0.05212	0.952	2.23	-	0.14585	0.734	1	-	0.13977	0.827	0.957
85	-	0.15189	0.702	0.907	-	0.05212	0.952	2.23	-	0.14499	0.731	0.995	-	0.13968	0.827	0.957
86	-	0.15189	0.702	0.907	-	0.05212	0.952	2.23	-	0.14585	0.734	1	-	0.13977	0.827	0.957
87	-	0.15189	0.702	0.907	-	0.05212	0.952	2.23	-	0.14183	0.72	0.977	-	0.13572	0.815	0.946
88	-	0.15189	0.702	0.907	-	0.05212	0.952	2.23	-	0.14206	0.721	0.978	-	0.13453	0.812	0.942
89	-	0.15189	0.702	0.907	-	0.05212	0.952	2.23	-	0.14103	0.717	0.973	-	0.13319	0.808	0.938
90	-	0.15189	0.702	0.907	-	0.05212	0.952	2.23	-	0.14735	0.739	1.008	-	0.14091	0.831	0.961
91	-	0.15189	0.702	0.907	-	0.05212	0.952	2.23	P	0.12091	0.65	0.861	-	0.11167	0.745	0.87
92	-	0.15189	0.702	0.907	-	0.05212	0.952	2.23	Q	0.11809	0.641	0.846	-	0.11165	0.745	0.87
93	-	0.15189	0.702	0.907	-	0.05212	0.952	2.23	P	0.12111	0.65	0.862	-	0.11196	0.746	0.871
94	-	0.15189	0.702	0.907	-	0.05212	0.952	2.23	Q	0.10769	0.607	0.791	-	0.09771	0.704	0.822
95	-	0.15189	0.702	0.907	-	0.05212	0.952	2.23	L	0.1084	0.61	0.795	-	0.09367	0.692	0.807
96	-	0.15189	0.702	0.907	-	0.05212	0.952	2.23	P	0.10517	0.6	0.778	-	0.08941	0.679	0.791
97	-	0.15189	0.702	0.907	-	0.05212	0.952	2.23	Y	0.12645	0.668	0.891	-	0.11626	0.758	0.885
98	P	0.81779	2.558	1.37	-	0.01174	0.534	1.115	P	0.05873	0.459	0.55	P	0.71292	2.395	1.129
99	Q	0.03435	0.357	0.426	L	0.03297	1.046	1.718	Q	0.30097	1.196	1.117	Q	0.27259	1.304	1.03
100	P	0.0308	0.346	0.409	P	0	0.311	0.287	P	0.04347	0.412	0.475	P	0.00057	0.311	0.24
101	Q	0.07779	0.487	0.624	-	0.00432	0.447	0.724	-	0.15419	0.763	1.047	-	0.0241	0.467	0.467
102	P	0.08682	0.514	0.664	-	0.00298	0.431	0.627	-	0.15419	0.763	1.047	-	0.02324	0.465	0.461
103	F	0.09971	0.55	0.699	-	0.01881	0.61	1.385	-	0.15419	0.763	1.047	-	0.06035	0.59	0.668
104	P	0.08861	0.519	0.662	-	0.25846	3.167	4.257	-	0.15419	0.763	1.047	-	0.243	1.185	1.096
105	P	0.06364	0.445	0.567	-	0.00298	0.431	0.627	-	0.15419	0.763	1.047	-	0.01628	0.436	0.409
106	Q	0.01906	0.302	0.35	Q	0	0.307	0.285	Q	0.18905	0.881	0.783	Q	0.00203	0.465	0.258
107	L	0.01676	0.293	0.337	L	0	0.3	0.282	L	0.03566	0.387	0.436	L	0.00015	0.279	0.222
108	P	0.22809	0.987	0.701	P	0	0.294	0.279	P	0.03002	0.368	0.409	P	0.00379	0.563	0.256
109	Y	0.03616	0.364	0.433	Y	0.00011	0.372	0.327	Y	0.06307	0.472	0.566	Y	0.00288	0.359	0.28
110	P	0.49732	1.633	1.136	P	6e-05	0.36	0.315	P	0.05312	0.442	0.52	P	0.08133	0.807	0.642
111	Q	0.20117	0.889	0.757	Q	0.00146	0.622	0.464	Q	0.04795	0.426	0.496	Q	0.06477	0.764	0.582
112	P	0.01331	0.277	0.317	P	0.0014	0.629	0.456	P	0.27001	1.101	1.012	P	0.00531	0.5	0.289
113	P	0.33171	1.217	0.875	Q	0	0.307	0.285	Q	0.03338	0.379	0.426	Q	0.01183	0.608	0.315
114	P	0.0103	0.261	0.297	P	3e-05	0.573	0.294	P	0.03002	0.368	0.409	P	0.00075	0.436	0.242
115	F	0.04664	0.397	0.479	F	0.0004	0.388	0.371	F	0.07167	0.497	0.607	F	0.00613	0.387	0.317
116	S	0.45491	1.498	0.958	P	2e-05	0.565	0.293	R	0.18951	0.881	0.779	R	0.05886	0.817	0.499
117	P	0.0103	0.261	0.297	P	0	0.294	0.279	P	0.03002	0.368	0.409	P	6e-05	0.26	0.211
118	Q	0.01906	0.302	0.35	Q	0	0.307	0.285	Q	0.03338	0.379	0.426	Q	0.00022	0.287	0.226
119	Q	0.01906	0.302	0.35	Q	0	0.307	0.285	Q	0.03338	0.379	0.426	Q	0.00022	0.287	0.226
120	P	0.08506	0.612	0.487	P	3e-05	0.57	0.295	P	0.42219	1.531	1.217	P	0.02079	0.687	0.35
121	Y	0.03616	0.364	0.433	Y	0.00011	0.372	0.327	Y	0.06307	0.472	0.566	Y	0.00288	0.359	0.28
122	P	0.0103	0.261	0.297	P	0	0.294	0.279	P	0.03002	0.368	0.409	P	6e-05	0.26	0.211
123	Q	0.01906	0.302	0.35	Q	0	0.307	0.285	Q	0.03475	0.383	0.435	Q	0.00023	0.288	0.227
124	P	0.03033	0.344	0.406	P	0.00039	0.609	0.341	P	0.25014	1.043	0.95	P	0.05031	0.726	0.521
125	Q	0.01906	0.302	0.35	Q	0.00137	0.718	0.422	Q	0.03338	0.379	0.426	Q	0.01168	0.607	0.314
126	P	0.10181	0.654	0.527	P	0	0.294	0.279	P	0.18556	0.871	0.77	P	0.00075	0.436	0.242
127	Q	0.18964	0.862	0.731	Q	0.0007	0.611	0.381	Q	0.04757	0.424	0.498	Q	0.05509	0.738	0.542
128	Y	0.18617	0.854	0.719	Y	0.00011	0.372	0.327	Y	0.28	1.127	1.029	Y	0.01897	0.566	0.39
129	P	0.50606	1.658	1.152	P	0.00039	0.609	0.341	S	0.59082	2.136	1.653	S	0.28838	1.343	1.05
130	Q	0.01929	0.303	0.351	Q	0	0.307	0.285	Q	0.03338	0.379	0.426	Q	0.00022	0.288	0.227
131	P	0.2296	0.991	0.705	P	0	0.294	0.279	P	0.03002	0.368	0.409	P	0.00381	0.563	0.256
132	Q	0.01929	0.303	0.351	Q	0	0.307	0.285	Q	0.03338	0.379	0.426	Q	0.00022	0.288	0.227
133	Q	0.12909	0.719	0.593	Q	0	0.307	0.285	Q	0.03338	0.379	0.426	Q	0.00205	0.465	0.258
134	P	0.0103	0.261	0.297	P	0	0.294	0.279	P	0.03002	0.368	0.409	P	6e-05	0.26	0.211
135	I	0.07438	0.478	0.595	I	0.00221	0.423	0.563	I	0.09174	0.558	0.707	I	0.0208	0.458	0.441
136	S	0.02382	0.322	0.374	S	0.0003	0.383	0.356	S	0.07267	0.5	0.613	S	0.00269	0.356	0.277
137	-	0.15189	0.702	0.907	-	0.05212	0.952	2.23	-	0.15419	0.763	1.047	-	0.14861	0.853	0.982
138	-	0.15189	0.702	0.907	-	0.05212	0.952	2.23	-	0.15419	0.763	1.047	-	0.14861	0.853	0.982
139	-	0.15189	0.702	0.907	-	0.05212	0.952	2.23	-	0.15419	0.763	1.047	-	0.14861	0.853	0.982
140	-	0.46404	1.61	1.342	-	0.05212	0.952	2.23	-	0.15419	0.763	1.047	-	0.4528	1.743	1.307
141	-	0.48527	1.677	1.385	-	0.01322	0.538	1.179	-	0.15419	0.763	1.047	-	0.3091	1.361	1.192
142	-	0.12522	0.624	0.802	-	0.01471	0.539	1.24	-	0.15419	0.763	1.047	-	0.05748	0.579	0.659
143	-	0.08941	0.521	0.666	-	0.01344	0.526	1.19	-	0.15419	0.763	1.047	-	0.04289	0.531	0.584
144	-	0.08799	0.517	0.669	-	0.99741	10.348	0.609	-	0.15419	0.763	1.047	-	0.96594	3.04	0.732
145	-	0.08338	0.503	0.649	-	0.85066	8.939	3.445	-	0.15419	0.763	1.047	-	0.53753	1.971	1.271
146	-	0.7059	2.316	1.506	-	0.01189	0.509	1.125	-	0.15419	0.763	1.047	-	0.52817	1.947	1.271
147	-	0.06554	0.451	0.571	-	0.65461	7.05	4.581	-	0.15419	0.763	1.047	-	0.95294	3.009	0.77
148	-	0.06449	0.448	0.567	-	0.99887	10.362	0.489	-	0.15419	0.763	1.047	-	0.95412	3.012	0.768
149	-	0.88067	2.84	1.491	-	0.8834	9.254	3.104	-	0.15419	0.763	1.047	-	0.98483	3.082	0.666
150	-	0.31581	1.187	1.049	-	0.01117	0.506	1.093	-	0.15419	0.763	1.047	-	0.13651	0.9	0.871
151	-	0.6165	2.024	1.401	-	0.99888	10.362	0.488	-	0.15419	0.763	1.047	-	0.99457	3.103	0.63
152	-	0.0538	0.417	0.519	-	0.99771	10.351	0.586	-	0.15419	0.763	1.047	-	0.91627	2.917	0.86
153	-	0.27079	1.065	0.936	-	0.00374	0.414	0.683	-	0.15419	0.763	1.047	-	0.07952	0.745	0.688
154	-	0.0504	0.406	0.503	-	0.00248	0.4	0.585	-	0.15419	0.763	1.047	-	0.01033	0.408	0.358
155	Q	0.04263	0.383	0.468	-	0.65683	7.071	4.581	-	0.15419	0.763	1.047	-	0.25188	1.238	1.054
156	Q	0.03532	0.36	0.433	-	0.52593	5.807	4.818	-	0.09339	0.565	0.743	-	0.13686	0.947	0.817
157	Q	0.03372	0.354	0.425	-	0.01669	0.779	1.275	-	0.09786	0.581	0.794	-	0.0211	0.569	0.407
158	A	0.48811	1.617	1.148	Q	0.99613	10.336	0.696	-	0.09056	0.557	0.729	-	0.98889	3.088	0.646
159	Q	0.02908	0.339	0.402	Q	6e-05	0.336	0.307	-	0.79308	3.046	2.055	Q	0.05584	0.739	0.548
160	Q	0.02908	0.339	0.402	Q	1	10.373	0.37	-	0.08448	0.539	0.715	Q	0.98852	3.087	0.646
161	Q	0.02746	0.333	0.394	Q	0.95692	9.963	1.964	-	0.93214	3.529	1.955	Q	0.91736	2.898	0.817
162	Q	0.02726	0.332	0.393	Q	0.60077	6.555	4.678	Q	0.05791	0.456	0.555	Q	0.38756	1.59	1.121
163	Q	0.02325	0.318	0.373	Q	0.84411	8.886	3.467	Q	0.28086	1.145	1.097	Q	0.57121	2.036	1.162
164	Q	0.02023	0.306	0.357	Q	0.0001	0.576	0.305	Q	0.04342	0.411	0.481	Q	0.00336	0.48	0.271
165	Q	0.95169	3.016	1.404	Q	0.02997	1.056	1.633	Q	0.52059	1.892	1.537	Q	0.98264	3.066	0.649
166	Q	0.13625	0.736	0.611	Q	3e-05	0.336	0.303	-	0.07792	0.518	0.674	Q	0.00605	0.502	0.296
167	-	0.15189	0.702	0.907	-	0.05212	0.952	2.23	-	0.15419	0.763	1.047	-	0.41797	1.651	1.29
168	Q	0.01929	0.303	0.351	Q	0.00277	0.734	0.552	Q	0.80967	3.023	1.954	Q	0.06978	0.814	0.568
169	Q	0.01906	0.302	0.35	Q	0	0.309	0.286	Q	0.22185	0.971	0.895	Q	0.0027	0.473	0.265
170	Q	0.02012	0.306	0.356	Q	0	0.307	0.285	Q	0.03428	0.382	0.432	Q	0.00025	0.289	0.228
171	Q	0.01906	0.302	0.35	Q	0	0.307	0.285	Q	0.03338	0.379	0.426	Q	0.00022	0.287	0.226
172	Q	0.01906	0.302	0.35	Q	0	0.307	0.285	Q	0.42024	1.524	1.211	Q	0.0115	0.606	0.313
173	Q	0.12421	0.707	0.581	Q	0	0.307	0.285	Q	0.42025	1.524	1.211	Q	0.04894	0.763	0.486
174	Q	0.01906	0.302	0.35	Q	0	0.307	0.285	Q	0.03338	0.379	0.426	Q	0.00022	0.287	0.226
175	-	0.12732	0.63	0.812	-	0.05212	0.952	2.23	-	0.15419	0.763	1.047	-	0.11747	0.762	0.89
176	-	0.89585	2.906	1.505	-	0.05212	0.952	2.23	-	0.15419	0.763	1.047	-	0.90309	2.897	0.918
177	-	0.14142	0.671	0.865	-	0.05212	0.952	2.23	-	0.15419	0.763	1.047	-	0.13646	0.818	0.948
178	-	0.14142	0.671	0.865	-	0.05212	0.952	2.23	-	0.15419	0.763	1.047	-	0.13646	0.818	0.948
179	-	0.14142	0.671	0.865	-	0.05212	0.952	2.23	-	0.15419	0.763	1.047	-	0.13646	0.818	0.948
180	Q	0.97606	3.096	1.395	Q	1e-05	0.328	0.297	-	0.04911	0.429	0.508	Q	0.72537	2.414	1.094
181	-	0.15188	0.702	0.907	-	0.05212	0.952	2.23	-	0.15419	0.763	1.047	-	0.09021	0.679	0.799
182	-	0.15188	0.702	0.907	-	0.05212	0.952	2.23	-	0.15419	0.763	1.047	-	0.09021	0.679	0.799
183	-	0.15189	0.702	0.907	-	0.05212	0.952	2.23	-	0.15419	0.763	1.047	-	0.4128	1.637	1.287
184	Q	0.13381	0.73	0.605	Q	0	0.307	0.285	Q	0.03338	0.379	0.426	Q	0.0022	0.467	0.26
185	Q	0.01906	0.302	0.35	Q	0	0.307	0.285	Q	0.03583	0.387	0.44	Q	0.00024	0.29	0.228
186	I	0.0814	0.498	0.624	I	0.00321	0.437	0.644	I	0.10144	0.588	0.757	I	0.02796	0.484	0.491
187	L	0.22393	0.944	0.805	L	0.00018	0.376	0.338	L	0.06232	0.469	0.564	L	0.02845	0.598	0.449
188	Q	0.01906	0.302	0.35	Q	0	0.307	0.285	Q	0.03338	0.379	0.426	Q	0.00022	0.287	0.226
189	Q	0.01906	0.302	0.35	Q	0	0.307	0.285	Q	0.03338	0.379	0.426	Q	0.00022	0.287	0.226
190	I	0.07438	0.478	0.595	I	0.00221	0.423	0.563	I	0.09174	0.558	0.707	I	0.0208	0.458	0.441
191	L	0.07989	0.494	0.621	L	0.00077	0.395	0.417	L	0.0749	0.507	0.63	L	0.01654	0.44	0.41
192	-	0.11899	0.606	0.777	-	0.03848	0.813	1.936	-	0.15419	0.763	1.047	-	0.06118	0.592	0.674
193	Q	0.01906	0.302	0.35	Q	0	0.307	0.285	Q	0.03338	0.379	0.426	Q	0.00022	0.287	0.226
194	Q	0.01906	0.302	0.35	Q	0	0.307	0.285	Q	0.03338	0.379	0.426	Q	0.00022	0.287	0.226
195	Q	0.01906	0.302	0.35	Q	0	0.307	0.285	Q	0.03338	0.379	0.426	Q	0.00022	0.287	0.226
196	L	0.03577	0.363	0.432	L	7e-05	0.364	0.319	L	0.0575	0.455	0.541	L	0.00236	0.352	0.273
197	I	0.33379	1.224	1.045	I	0.00221	0.423	0.563	I	0.09174	0.558	0.707	I	0.13107	0.886	0.85
198	P	0.0103	0.261	0.297	P	0	0.294	0.279	P	0.03002	0.368	0.409	P	6e-05	0.26	0.211
199	C	0.08435	0.506	0.635	C	0.00503	0.46	0.77	C	0.10819	0.609	0.792	C	0.03319	0.503	0.524
200	R	0.26946	1.056	0.902	R	0.00405	0.448	0.705	R	0.10321	0.593	0.766	R	0.11174	0.835	0.793
201	D	0.25115	1.01	0.862	D	0.00015	0.375	0.333	D	0.06572	0.48	0.578	D	0.03968	0.633	0.509
202	V	0.08062	0.496	0.621	V	0.00416	0.449	0.712	V	0.10004	0.583	0.75	V	0.02829	0.485	0.493
203	-	0.14169	0.672	0.866	-	0.05212	0.952	2.23	-	0.15419	0.763	1.047	-	0.13697	0.819	0.949
204	V	0.0502	0.408	0.494	V	0.10505	1.669	2.983	V	0.08484	0.537	0.673	V	0.07595	0.737	0.669
205	L	0.0934	0.532	0.673	L	0.00717	0.484	0.895	L	0.10933	0.613	0.799	L	0.04103	0.529	0.57
206	Q	0.02934	0.34	0.403	Q	0	0.307	0.285	Q	0.03338	0.379	0.426	Q	0.0004	0.301	0.235
207	Q	0.13554	0.734	0.609	Q	0	0.307	0.285	Q	0.03338	0.379	0.426	Q	0.00213	0.466	0.259
208	H	0.02159	0.313	0.363	H	0.00011	0.595	0.302	H	0.21588	0.949	0.846	H	0.00427	0.492	0.279
209	N	0.05547	0.424	0.517	N	0.00019	0.378	0.34	X	0.3503	1.353	1.272	N	0.05891	0.689	0.6
210	I	0.17413	0.825	0.692	I	2e-05	0.351	0.306	I	0.0549	0.447	0.526	I	0.0118	0.537	0.34
211	A	0.30259	1.141	0.975	A	0.00042	0.388	0.373	A	0.0789	0.519	0.643	A	0.07531	0.735	0.667
212	H	0.31593	1.18	0.845	H	0	0.311	0.287	H	0.18612	0.872	0.764	H	0.05375	0.776	0.504
213	A	0.50568	1.657	1.151	A	2e-05	0.354	0.307	G	0.62944	2.293	1.741	G	0.12206	0.91	0.769
214	R	0.84004	2.684	1.459	S	0.00593	0.47	0.825	S	0.43967	1.677	1.568	S	0.94484	2.987	0.788
215	S	0.01934	0.304	0.351	S	0	0.337	0.299	S	0.04909	0.429	0.499	S	0.00051	0.309	0.239
216	Q	0.01906	0.302	0.35	Q	6e-05	0.574	0.299	Q	0.19435	0.895	0.799	Q	0.00206	0.465	0.258
217	V	0.06893	0.462	0.573	V	0.00034	0.385	0.361	V	0.07294	0.501	0.614	V	0.01201	0.42	0.372
218	L	0.09391	0.534	0.674	L	0.08937	1.516	2.777	L	0.41716	1.59	1.491	L	0.19409	1.055	1.002
219	Q	0.02167	0.312	0.364	Q	0	0.307	0.285	Q	0.03571	0.386	0.44	Q	0.00026	0.291	0.228
220	Q	0.01906	0.302	0.35	Q	0	0.307	0.285	Q	0.1961	0.899	0.804	Q	0.00211	0.466	0.259
221	S	0.0866	0.513	0.645	S	0.0088	0.503	0.979	S	0.1124	0.622	0.815	S	0.03957	0.524	0.561
222	T	0.35366	1.279	1.089	S	0.0871	1.493	2.745	T	0.40962	1.561	1.462	T	0.15622	0.954	0.916
223	Y	0.04388	0.389	0.467	Y	0.00024	0.38	0.347	Y	0.07607	0.51	0.629	Y	0.00544	0.382	0.309
224	Q	0.032	0.349	0.415	Q	1e-05	0.327	0.296	Q	0.04032	0.401	0.464	Q	0.00085	0.321	0.247
225	P	0.48419	1.599	1.121	L	0.00107	0.622	0.422	L	0.58174	2.097	1.626	L	0.27722	1.315	1.035
226	L	0.08715	0.514	0.647	L	0.00717	0.484	0.895	V	0.40411	1.541	1.444	L	0.19365	1.053	1.001
227	Q	0.12796	0.716	0.59	Q	0	0.307	0.285	Q	0.03338	0.379	0.426	Q	0.002	0.464	0.258
228	Q	0.16846	0.812	0.684	Q	0	0.307	0.285	Q	0.03338	0.379	0.426	Q	0.00288	0.476	0.267
229	L	0.09029	0.523	0.661	L	0.00378	0.443	0.686	L	0.10229	0.591	0.765	L	0.033	0.502	0.523
230	C	0.07701	0.486	0.606	C	0.00368	0.443	0.679	C	0.09867	0.579	0.743	C	0.02501	0.474	0.471
231	C	0.07701	0.486	0.606	C	0.00368	0.443	0.679	C	0.09867	0.579	0.743	C	0.02501	0.474	0.471
232	Q	0.03416	0.357	0.425	Q	0.00079	0.606	0.393	Q	0.04795	0.426	0.496	Q	0.00955	0.523	0.324
233	Q	0.16846	0.812	0.679	Q	0.00379	0.695	0.645	Q	0.04546	0.417	0.493	Q	0.10241	0.879	0.689
234	L	0.01969	0.305	0.353	L	0.00012	0.368	0.327	L	0.0572	0.454	0.539	L	0.00118	0.331	0.254
235	W	0.37221	1.33	1.13	W	0.97441	10.128	1.552	W	0.92922	3.513	1.953	W	0.95827	3.02	0.753
236	Q	0.19764	0.881	0.748	Q	2e-05	0.349	0.306	Q	0.04795	0.426	0.496	Q	0.01288	0.541	0.348
237	I	0.0814	0.498	0.624	I	0.07713	1.396	2.598	I	0.41102	1.566	1.468	I	0.16848	0.986	0.946
238	P	0.23674	0.975	0.833	P	0.00038	0.385	0.367	P	0.07857	0.518	0.643	P	0.04442	0.647	0.533
239	E	0.05037	0.408	0.495	E	0.0002	0.379	0.341	E	0.06795	0.486	0.589	E	0.00593	0.385	0.315
240	Q	0.45736	1.527	1.078	Q	2e-05	0.349	0.306	Q	0.04795	0.426	0.496	Q	0.0668	0.769	0.588
241	S	0.23424	0.969	0.825	S	0.00015	0.375	0.333	S	0.06931	0.49	0.597	S	0.0329	0.612	0.473
242	R	0.17653	0.831	0.698	R	6e-05	0.361	0.317	R	0.04432	0.415	0.475	R	0.01031	0.529	0.329
243	C	0.08416	0.506	0.635	C	0.00505	0.46	0.771	C	0.10819	0.609	0.792	C	0.03318	0.503	0.524
244	Q	0.02798	0.335	0.397	Q	0	0.307	0.285	Q	0.03338	0.379	0.426	Q	0.00036	0.299	0.233
245	A	0.08551	0.51	0.64	A	0.00372	0.443	0.682	A	0.1044	0.597	0.773	A	0.03167	0.497	0.514
246	I	0.0814	0.498	0.624	I	0.00314	0.436	0.639	I	0.10144	0.588	0.757	I	0.02798	0.484	0.491
247	H	0.57571	1.807	1.117	H	0.00013	0.598	0.305	H	0.21002	0.933	0.828	H	0.07899	0.837	0.598
248	N	0.24608	0.998	0.851	N	0.00012	0.373	0.328	N	0.0655	0.479	0.577	N	0.03727	0.626	0.497
249	V	0.08062	0.496	0.621	V	0.00392	0.446	0.696	V	0.10237	0.591	0.762	V	0.02797	0.484	0.491
250	V	0.07933	0.492	0.615	V	0.65657	7.068	4.573	V	0.39441	1.504	1.409	V	0.49091	1.846	1.253
251	H	0.019	0.303	0.349	H	0	0.311	0.287	H	0.03188	0.375	0.416	H	0.00023	0.29	0.228
252	A	0.078	0.488	0.61	A	0.00257	0.428	0.594	A	0.09386	0.564	0.718	A	0.0233	0.467	0.459
253	I	0.07438	0.478	0.595	I	0.00221	0.423	0.563	I	0.09174	0.558	0.707	I	0.0208	0.458	0.441
254	I	0.07438	0.478	0.595	I	0.00221	0.423	0.563	I	0.09174	0.558	0.707	I	0.0208	0.458	0.441
255	L	0.03344	0.355	0.421	L	0.01047	0.732	1.021	L	0.06275	0.471	0.568	L	0.02386	0.582	0.421
256	-	0.15189	0.702	0.907	-	0.04969	0.927	2.181	-	0.15419	0.763	1.047	-	0.14513	0.843	0.973
257	-	0.15189	0.702	0.907	-	0.04957	0.926	2.179	-	0.15419	0.763	1.047	-	0.14507	0.843	0.973
258	-	0.15189	0.702	0.907	-	0.04957	0.926	2.179	-	0.15419	0.763	1.047	-	0.14507	0.843	0.973
259	-	0.15189	0.702	0.907	-	0.05009	0.931	2.189	-	0.15419	0.763	1.047	-	0.14576	0.845	0.974
260	-	0.15189	0.702	0.907	-	0.04957	0.926	2.179	-	0.15419	0.763	1.047	-	0.14507	0.843	0.973
261	-	0.15189	0.702	0.907	-	0.41341	4.678	4.789	-	0.15419	0.763	1.047	-	0.48315	1.824	1.318
262	-	0.15189	0.702	0.907	-	0.02976	0.723	1.717	-	0.15419	0.763	1.047	-	0.12509	0.784	0.914
263	-	0.15189	0.702	0.907	-	0.01289	0.52	1.167	-	0.15419	0.763	1.047	-	0.07707	0.638	0.748
264	-	0.15189	0.702	0.907	-	0.97757	10.159	1.461	-	0.15419	0.763	1.047	-	0.86717	2.811	0.997
265	-	0.15189	0.702	0.907	-	0.00851	0.475	0.967	-	0.15419	0.763	1.047	-	0.07191	0.623	0.726
266	-	0.15189	0.702	0.907	-	0.00767	0.466	0.924	-	0.15419	0.763	1.047	-	0.06737	0.609	0.706
267	-	0.15189	0.702	0.907	-	0.00767	0.466	0.924	-	0.15419	0.763	1.047	-	0.06737	0.609	0.706
268	-	0.15189	0.702	0.907	-	0.01809	0.578	1.365	-	0.15419	0.763	1.047	-	0.07391	0.629	0.735
269	-	0.15189	0.702	0.907	-	0.95346	9.927	2.055	-	0.15419	0.763	1.047	-	0.50989	1.896	1.325
270	-	0.15189	0.702	0.907	-	0.01163	0.507	1.114	-	0.15419	0.763	1.047	-	0.07221	0.623	0.728
271	-	0.15189	0.702	0.907	-	0.04355	1.056	2	-	0.15419	0.763	1.047	-	0.28116	1.287	1.156
272	-	0.15189	0.702	0.907	-	0.92953	9.699	2.472	-	0.15419	0.763	1.047	-	0.68529	2.352	1.228
273	-	0.15189	0.702	0.907	-	0.00372	0.415	0.682	-	0.15419	0.763	1.047	-	0.05329	0.565	0.639
274	-	0.15189	0.702	0.907	-	0.08614	1.468	2.744	-	0.15419	0.763	1.047	-	0.27658	1.275	1.154
275	-	0.15189	0.702	0.907	-	0.00642	0.446	0.855	-	0.15419	0.763	1.047	-	0.05952	0.584	0.67
276	-	0.15189	0.702	0.907	-	0.33586	3.971	4.552	-	0.15419	0.763	1.047	-	0.61683	2.174	1.258
277	-	0.15189	0.702	0.907	-	0.99942	10.367	0.435	-	0.15419	0.763	1.047	-	0.62027	2.184	1.259
278	-	0.15189	0.702	0.907	-	0.00156	0.386	0.5	-	0.15419	0.763	1.047	-	0.04438	0.537	0.591
279	-	0.15189	0.702	0.907	-	0.13672	2.044	3.313	-	0.15419	0.763	1.047	-	0.54296	1.983	1.267
280	-	0.15189	0.702	0.907	-	0.114	1.827	3.062	-	0.15419	0.763	1.047	-	0.56669	2.043	1.265
281	-	0.15189	0.702	0.907	-	0.00037	0.351	0.358	-	0.15419	0.763	1.047	-	0.03023	0.489	0.508
282	-	0.15189	0.702	0.907	-	0.00354	0.635	0.643	-	0.15419	0.763	1.047	-	0.14546	0.924	0.895
283	-	0.15189	0.702	0.907	-	0.0846	1.54	2.683	-	0.15419	0.763	1.047	-	0.50311	1.88	1.261
284	H	0.019	0.303	0.349	Q	0.49196	5.517	4.752	H	0.03251	0.377	0.42	H	0.4307	1.691	1.114
285	-	0.15189	0.702	0.907	Q	7e-05	0.336	0.309	-	0.15419	0.763	1.047	-	0.02107	0.456	0.445
286	-	0.15189	0.702	0.907	Q	0.00313	0.63	0.613	-	0.15419	0.763	1.047	-	0.13854	0.906	0.876
287	-	0.15189	0.702	0.907	Q	0.00012	0.339	0.318	-	0.15419	0.763	1.047	-	0.02088	0.455	0.444
288	-	0.15189	0.702	0.907	Q	0.00972	0.701	0.995	-	0.15419	0.763	1.047	-	0.15846	0.959	0.929
289	-	0.15189	0.702	0.907	Q	0.00522	0.65	0.757	-	0.15419	0.763	1.047	-	0.13489	0.896	0.867
290	-	0.15189	0.702	0.907	-	0.00227	0.62	0.543	-	0.09199	0.563	0.758	-	0.09788	0.796	0.753
291	-	0.15189	0.702	0.907	Q	2e-05	0.331	0.299	-	0.09199	0.563	0.758	-	0.01288	0.421	0.38
292	-	0.15188	0.702	0.907	Q	2e-05	0.331	0.299	-	0.09199	0.563	0.758	-	0.00922	0.402	0.348
293	-	0.15188	0.702	0.907	Q	0.00038	0.593	0.343	-	0.08614	0.544	0.72	-	0.05186	0.667	0.572
294	-	0.14284	0.675	0.871	Q	0.02349	0.943	1.47	-	0.07182	0.499	0.632	-	0.21065	1.133	0.98
295	-	0.14284	0.675	0.871	Q *	0.98877	10.266	1.067	-	0.06607	0.481	0.599	-	0.94434	2.98	0.78
296	-	0.14284	0.675	0.871	Q	0.00668	0.777	0.811	-	0.60816	2.232	1.744	-	0.76519	2.528	1.085
297	Q	0.02146	0.311	0.363	Q	0.00203	0.725	0.487	X	0.97505	3.652	1.891	Q	0.76979	2.521	1.043
298	Q	0.01906	0.302	0.35	Q	4e-05	0.573	0.296	Q	0.71155	2.553	1.754	Q	0.05015	0.766	0.491
299	Q	0.02012	0.306	0.356	Q	0.0001	0.576	0.304	Q	0.19299	0.891	0.794	Q	0.01327	0.613	0.325
300	R	0.37785	1.324	0.943	Q	0	0.309	0.287	Q	0.03338	0.379	0.426	Q	0.01654	0.625	0.346
301	-	0.07468	0.477	0.617	Q	1e-05	0.322	0.294	Q	0.05842	0.457	0.557	-	0.00245	0.349	0.274
302	-	0.07351	0.474	0.611	Q	1e-05	0.319	0.292	Q	0.05842	0.457	0.557	Q	0.00222	0.347	0.27
303	-	0.07351	0.474	0.611	Q	0.00054	0.594	0.365	Q	0.05842	0.457	0.557	Q	0.01957	0.564	0.396
304	-	0.33599	1.244	1.104	Q	0.00461	0.756	0.686	Q	0.04143	0.405	0.469	Q	0.27305	1.306	1.034
305	-	0.06241	0.442	0.556	Q	0	0.319	0.291	Q	0.04141	0.405	0.468	Q	0.00158	0.337	0.261
306	-	0.68778	2.151	1.285	Q	0	0.309	0.286	Q	0.45318	1.632	1.303	Q	0.0851	0.852	0.62
307	Q	0.01906	0.302	0.35	Q	0.0001	0.575	0.305	Q	0.03338	0.379	0.426	Q	0.00206	0.465	0.258
308	Q	0.12944	0.72	0.592	Q	6e-05	0.573	0.298	Q	0.42068	1.522	1.203	Q	0.04999	0.766	0.49
309	Q	0.01906	0.302	0.35	Q	0	0.307	0.285	Q	0.03338	0.379	0.426	Q	0.00022	0.287	0.226
310	P	0.25744	1.051	0.752	P	5e-05	0.358	0.313	P	0.26381	1.082	0.989	P	0.02681	0.66	0.406
311	S	0.04458	0.391	0.47	S	0.00029	0.383	0.355	L	0.36229	1.39	1.3	S	0.04603	0.652	0.541
312	S	0.0924	0.529	0.668	S	0.00593	0.47	0.825	S	0.44074	1.681	1.572	S	0.22613	1.14	1.064
313	Q	0.03495	0.36	0.428	Q	2e-05	0.349	0.306	Q	0.04813	0.426	0.499	Q	0.00157	0.338	0.261
314	V	0.89708	2.882	1.474	V	0.00463	0.455	0.744	V	0.10659	0.604	0.784	V	0.84006	2.73	1.015
315	S	0.06139	0.441	0.542	S	0.00123	0.407	0.469	S	0.37955	1.45	1.358	S	0.09286	0.783	0.731
316	L	0.55133	1.79	1.23	Y	0.0112	0.743	1.052	F	0.3416	1.32	1.227	F	0.23539	1.195	1.017
317	Q	0.02167	0.312	0.364	Q	1e-05	0.329	0.297	Q	0.04265	0.409	0.473	Q	0.00042	0.303	0.235
318	Q	0.03428	0.357	0.425	Q	2e-05	0.349	0.306	Q	0.04795	0.426	0.496	Q	0.00155	0.338	0.261
319	P	0.04319	0.386	0.465	P	0.00024	0.379	0.347	P	0.30222	1.195	1.105	P	0.03285	0.612	0.473
320	Q	0.71895	2.267	1.351	Q	2e-05	0.349	0.306	Q	0.04436	0.414	0.48	Q	0.2232	1.184	0.952
321	Q	0.01906	0.302	0.35	Q	0.00024	0.588	0.323	Q	0.19928	0.908	0.817	Q	0.0027	0.474	0.265
322	Q	0.01906	0.302	0.35	Q	0	0.307	0.285	Q	0.03338	0.379	0.426	Q	0.00022	0.287	0.226
323	Y	0.03616	0.364	0.433	Y	0.00011	0.372	0.327	Y	0.06307	0.472	0.566	Y	0.00288	0.359	0.28
324	P	0.01039	0.261	0.298	P	0	0.294	0.279	P	0.03002	0.368	0.409	P	6e-05	0.26	0.211
325	S	0.2749	1.071	0.919	S	1e-05	0.34	0.3	S	0.04909	0.429	0.499	S	0.01169	0.536	0.339
326	G	0.09881	0.547	0.694	G	0.17489	2.352	3.694	G	0.11763	0.639	0.843	G	0.26011	1.23	1.121
327	Q	0.03495	0.36	0.428	Q	2e-05	0.349	0.306	Q	0.04795	0.426	0.496	Q	0.00158	0.339	0.261
328	G	0.09915	0.548	0.695	G	0.14861	2.095	3.459	G	0.11763	0.639	0.843	G	0.24439	1.188	1.096
329	F	0.29132	1.112	0.95	S	0.04456	1.073	2.016	S	0.71265	2.66	1.92	S	0.69398	2.357	1.171
330	F	0.05334	0.417	0.508	F	0.00064	0.395	0.402	F	0.08174	0.527	0.657	F	0.00943	0.407	0.349
331	Q	0.18777	0.858	0.715	Q	2e-05	0.349	0.306	Q	0.04813	0.426	0.499	Q	0.01	0.527	0.327
332	P	0.2235	0.977	0.692	P	1e-05	0.563	0.293	P	0.18812	0.879	0.785	P	0.00442	0.569	0.261
333	S	0.05321	0.417	0.507	S	0.00073	0.397	0.413	S	0.07864	0.518	0.642	S	0.00879	0.403	0.343
334	Q	0.0349	0.36	0.428	Q	2e-05	0.349	0.306	Q	0.04795	0.426	0.496	Q	0.00158	0.339	0.261
335	Q	0.01906	0.302	0.35	Q	0.0001	0.58	0.304	Q	0.03338	0.379	0.426	Q	0.00225	0.468	0.26
336	N	0.05515	0.422	0.516	N	0.0002	0.379	0.341	N	0.07558	0.509	0.631	N	0.0077	0.397	0.333
337	P	0.08492	0.612	0.487	P	0	0.294	0.279	P	0.03002	0.368	0.409	P	0.00059	0.43	0.24
338	Q	0.19731	0.88	0.747	Q	2e-05	0.346	0.306	Q	0.04795	0.426	0.496	Q	0.01223	0.537	0.344
339	A	0.6845	2.223	1.445	A	0.00337	0.439	0.657	A	0.1044	0.597	0.773	A	0.17532	1.005	0.961
340	Q	0.19434	0.873	0.74	Q	2e-05	0.349	0.306	Q	0.04795	0.426	0.496	Q	0.01254	0.539	0.346
341	G	0.09915	0.548	0.695	G	0.78165	8.274	3.983	G	0.11763	0.639	0.843	G	0.64216	2.235	1.241
342	S	0.25948	1.031	0.881	S	0.01796	0.811	1.311	S	0.39023	1.481	1.371	S	0.24139	1.211	1.027
343	V	0.08677	0.513	0.645	V	0.00463	0.455	0.744	V	0.42485	1.619	1.517	V	0.19655	1.061	1.007
344	Q	0.02934	0.34	0.403	Q	1e-05	0.316	0.291	Q	0.04538	0.417	0.492	Q	0.00067	0.313	0.243
345	P	0.04319	0.386	0.465	P	0.00382	0.662	0.656	P	0.0658	0.48	0.581	P	0.02954	0.601	0.455
346	Q	0.01906	0.302	0.35	Q	1e-05	0.316	0.291	Q	0.03623	0.388	0.443	Q	0.00028	0.292	0.229
347	Q	0.32767	1.208	0.868	Q	0	0.307	0.285	Q	0.18786	0.877	0.776	Q	0.01183	0.607	0.315
348	L	0.03685	0.366	0.437	L	4e-05	0.357	0.312	L	0.0575	0.455	0.541	L	0.0022	0.349	0.27
349	P	0.05115	0.41	0.499	P	0.00029	0.381	0.355	P	0.07479	0.507	0.626	P	0.00662	0.39	0.322
350	Q	0.03337	0.354	0.421	Q	3e-05	0.344	0.305	Q	0.04848	0.427	0.503	Q	0.00139	0.335	0.258
351	F	0.54619	1.774	1.22	F	0.00071	0.396	0.41	F	0.34104	1.32	1.234	F	0.24882	1.229	1.04
352	E	0.2564	1.023	0.874	E	0.95881	9.98	1.927	E	0.60489	2.187	1.674	E	0.94258	2.972	0.775
353	E	0.02545	0.328	0.382	E	0	0.33	0.295	E	0.23725	1.006	0.903	E	0.00609	0.506	0.295
354	I	0.02962	0.343	0.402	I	2e-05	0.351	0.306	I	0.0549	0.447	0.526	I	0.00146	0.338	0.259
355	R	0.35601	1.285	1.095	R	0.00405	0.448	0.705	R	0.41448	1.579	1.48	R	0.17382	1.001	0.958
356	N	0.05547	0.424	0.517	N	0.00785	0.706	0.895	N	0.07461	0.506	0.622	N	0.05499	0.678	0.583
357	L	0.01374	0.279	0.319	L	0	0.305	0.284	L	0.03736	0.392	0.446	L	0.00013	0.277	0.221
358	A	0.30422	1.145	0.979	A	0.00064	0.395	0.401	A	0.08242	0.53	0.661	A	0.08285	0.756	0.695
359	L	0.01637	0.291	0.335	L	0.00033	0.607	0.333	L	0.04617	0.42	0.486	L	0.00308	0.48	0.268
360	Q	0.03495	0.36	0.428	Q	2e-05	0.349	0.306	E	0.28541	1.147	1.063	Q	0.01465	0.548	0.361
361	T	0.28838	1.104	0.945	T	0.00096	0.402	0.44	T	0.08228	0.529	0.66	T	0.08205	0.754	0.692
362	L	0.01389	0.279	0.32	L	0	0.304	0.284	L	0.0354	0.386	0.435	L	0.00013	0.276	0.22
363	P	0.03355	0.355	0.422	P	0	0.319	0.291	P	0.0413	0.405	0.466	P	0.00095	0.324	0.249
364	R	0.4714	1.561	1.091	A	2e-05	0.354	0.307	A	0.05793	0.456	0.541	A	0.08678	0.821	0.659
365	M	0.48911	1.609	1.12	M	0.00726	0.702	0.863	M	0.06741	0.485	0.586	M	0.45217	1.747	1.193
366	C	0.08435	0.506	0.635	C	0.00505	0.46	0.771	C	0.10819	0.609	0.792	C	0.03328	0.503	0.524
367	N	0.04959	0.406	0.492	N	0.00012	0.373	0.328	N	0.0655	0.479	0.577	N	0.00526	0.381	0.308
368	V	0.08675	0.513	0.645	V	0.00463	0.455	0.744	V	0.10548	0.6	0.778	V	0.0337	0.504	0.527
369	Y	0.22752	0.952	0.811	Y	0.00024	0.38	0.347	Y	0.07063	0.494	0.603	Y	0.03642	0.623	0.492
370	I	0.0814	0.498	0.624	I	0.00314	0.436	0.639	I	0.10144	0.588	0.757	I	0.02798	0.484	0.491
371	P	0.04319	0.386	0.465	P	0.00024	0.379	0.347	P	0.0658	0.48	0.581	P	0.00442	0.373	0.298
372	P	0.0103	0.261	0.297	P	0	0.294	0.279	P	0.03002	0.368	0.409	P	6e-05	0.26	0.211
373	Y	0.03616	0.364	0.433	Y	0.00069	0.62	0.377	Y	0.06307	0.472	0.566	Y	0.01684	0.557	0.376
374	C	0.08435	0.506	0.635	C	0.00505	0.46	0.771	C	0.10819	0.609	0.792	C	0.03328	0.503	0.524
375	S	0.09846	0.547	0.695	S	0.0004	0.387	0.371	-	0.10249	0.591	0.764	-	0.02262	0.464	0.455
376	T	0.12383	0.619	0.795	T	0.00353	0.441	0.668	-	0.12495	0.663	0.883	-	0.06115	0.593	0.672
377	T	0.08267	0.502	0.629	T	0.00353	0.441	0.668	T	0.10429	0.597	0.772	T	0.02995	0.491	0.504
378	I	0.34499	1.255	1.071	I	0.00221	0.423	0.563	I	0.09174	0.558	0.707	I	0.13972	0.91	0.874
379	A	0.84965	2.718	1.465	A	0.00104	0.404	0.448	A	0.0868	0.543	0.683	A	0.69906	2.369	1.166
380	P	0.0103	0.261	0.297	P	0	0.294	0.279	P	0.17629	0.847	0.744	P	0.0006	0.43	0.24
381	F	0.04664	0.397	0.479	F	0.01138	0.745	1.06	V	0.33977	1.314	1.222	F	0.20923	1.129	0.97
382	G	0.09915	0.548	0.695	G	0.00951	0.511	1.014	G	0.11763	0.639	0.843	G	0.05039	0.559	0.62
383	I	0.0814	0.498	0.624	I	0.00314	0.436	0.639	I	0.4091	1.559	1.461	I	0.1668	0.982	0.942
384	F	0.05334	0.417	0.508	F	0.80029	8.46	3.835	F	0.68127	2.518	1.857	F	0.59108	2.096	1.214
385	G	0.7064	2.298	1.473	G	0.14575	2.067	3.432	G	0.43033	1.641	1.535	G	0.85698	2.773	0.989
386	T	0.07758	0.487	0.608	T	0.00269	0.43	0.604	T	0.09373	0.564	0.718	T	0.02371	0.469	0.462
387	N	0.29565	1.122	0.958	N	0.0002	0.379	0.341	N	0.07461	0.506	0.622	N	0.06417	0.704	0.622
